# Supplementary material for: Who is willing to participate in low-risk pragmatic clinical trials without consent?
Source: Eur J Clin Pharmacol. 2017 Sep 12;73(12):1557–63. doi: 10.1007/s00228-017-2332-1 (PMC5684310; doi:10.1007/s00228-017-2332-1)
Supplement: Supplementary file 3 — (XLSX 186 kb). [file 228_2017_2332_MOESM3_ESM.xlsx]

## Sheet: Data file RCT (NG; n=1610)
CUES	Design	Scenario	Choice	P1_A	P1_1A	Recomend	P1_B	P1_1B	Preference	P1_SUM	P1_2_3A	Value	P1_2_3B	Risk	P1_2_3C	Benefit	Q1	Q2	Q2R	Q3	Q4	Q5	Q6	Q7	Q8	Q9	Q10	Q11
1182	3	2	1	2	2	4	1	2	1	3	2	1	3	1	3	1	2	24	1	5	4	1	3	98		2	9	3
414	3	2	1	1	2	1	1	2	1	1	7	3	4	2	4	2	1	39	3	5	2	2	2	98		98	9	98
2446	3	2	1	1	2	1	1	2	1	1	7	3	1	1	1	1	1	39	3	5	1	1	3	98		2	9	98
2585	3	2	1	2	2	4	2	2	4	4	7	3	1	1	1	1	1	42	3	5	1	3	2	98		98	9	98
2247	1	1	1	1	2	1	2	2	4	2	4	2	4	2	4	2	2	44	3	3	2	2	98	98		98	9	98
2092	1	1	1	2	1	3	2	2	4	4	4	2	4	2	4	2	1	45	4	4	2	1	98	98		97	9	98
2143	1	1	1	1	2	1	1	2	1	1	4	2	4	2	4	2	1	49	4	4	1	3	1	98		98	9	98
1661	3	2	1	1	2	1	1	2	1	1	7	3	4	2	4	2	1	55	5	2	2	4	2	98		97	9	98
456	1	1	1	1	2	1	1	2	1	1	7	3	4	2	4	2	1	62	5	4	2	1	98	98		98	9	98
202	1	1	1	1	1	2	1	1	2	1	4	2	4	2	4	2	2	36	3	4	2	1	98	98		98	1	4
1144	3	2	1	1	2	1	1	2	1	1	7	3	5	3	3	1	2	43	3	3	2	1	3	98		1	3	6
2611	3	2	1	1	2	1	1	2	1	1	7	3	4	2	4	2	2	45	4	6	1	4	3	98		98	3	98
834	1	1	1	2	2	4	1	2	1	3	7	3	4	2	3	1	1	46	4	1	3	2	1	98		3	3	2
2150	1	1	1	1	1	2	1	1	2	1	4	2	4	2	5	3	1	82	7	4	3	2	2	98		98	3	5
1913	3	2	1	2	2	4	2	2	4	4	6	3	5	3	2	1	1	24	1	4	1	3	1	97		98	9	4
1296	1	1	1	2	1	3	1	2	1	3	7	3	4	2	4	2	2	36	3	3	2	2	6	97		97	9	2
592	1	1	1	1	2	1	1	2	1	1	6	3	2	1	6	3	1	46	4	4	1	3	1	97		4	9	2
1153	1	1	1	1	1	2	1	1	2	1	4	2	4	2	4	2	2	47	4	4	2	2	4	97		98	9	5
127	1	1	1	1	1	2	1	1	2	1	6	3	4	2	5	3	1	68	6	1	3	4	2	97		98	9	5
109	1	1	1	2	1	3	2	1	3	4	5	3	6	3	5	3	1	21	1	5	2	1	1	97		1	1	6
2166	1	1	1	2	1	3	1	2	1	3	7	3	4	2	4	2	1	26	2	1	2	2	1	97		1	1	4
1769	3	2	1	1	1	2	2	2	4	2	5	3	5	3	5	3	1	36	3	2	2	3	2	97		1	1	6
2460	1	1	1	1	2	1	1	2	1	1	7	3	3	1	7	3	1	46	4	5	1	3	2	97		2	1	4
236	1	1	1	1	2	1	1	1	2	1	4	2	4	2	5	3	2	69	6	2	3	1	5	97		2	1	3
2170	1	1	1	1	1	2	1	1	2	1	4	2	5	3	5	3	1	18	1	5	4	3	2	97		2	2	2
2311	3	2	1	1	2	1	1	2	1	1	7	3	4	2	4	2	2	29	2	2	1	4	2	97		3	2	98
2136	3	2	1	2	2	4	2	2	4	4	7	3	7	3	7	3	2	39	3	4	2	2	2	97		1	2	4
1369	3	2	1	2	1	3	2	1	3	4	7	3	7	3	7	3	2	46	4	2	2	2	2	97		98	2	2
484	1	1	1	1	1	2	2	1	3	2	5	3	4	2	6	3	1	69	6	5	3	4	2	97		98	2	5
1168	3	2	1	1	2	1	1	2	1	1	6	3	3	1	4	2	2	21	1	2	4	3	1	97		2	3	3
849	3	2	1	1	1	2	1	1	2	1	7	3	7	3	4	2	1	23	1	4	4	2	1	97		1	3	2
2068	1	1	1	1	1	2	1	1	2	1	7	3	5	3	7	3	2	23	1	3	4	4	1	97		3	3	3
1049	1	1	1	1	2	1	2	2	4	2	7	3	7	3	1	1	2	24	1	2	2	1	6	97		98	3	98
988	1	1	1	2	1	3	2	1	3	4	4	2	6	3	7	3	1	27	2	2	1	2	98	97		98	3	4
1548	3	2	1	1	1	2	1	1	2	1	7	3	1	1	5	3	2	28	2	2	2	4	6	97		2	3	5
1652	1	1	1	2	1	3	1	2	1	3	7	3	4	2	4	2	1	32	2	5	1	4	1	97		2	3	2
1470	1	1	1	2	2	4	2	2	4	4	7	3	1	1	1	1	1	39	3	5	1	4	1	97		2	3	98
395	3	2	1	2	2	4	2	2	4	4	7	3	3	1	7	3	2	39	3	4	2	2	2	97		3	3	4
667	3	2	1	2	2	4	1	2	1	3	4	2	4	2	4	2	2	39	3	5	3	2	2	97		2	3	98
670	3	2	1	2	1	3	1	2	1	3	7	3	7	3	6	3	2	42	3	5	2	2	2	97		98	3	7
987	3	2	1	2	1	3	2	1	3	4	4	2	4	2	4	2	2	42	3	4	1	2	2	97		98	3	98
393	3	2	1	1	1	2	2	2	4	2	7	3	7	3	7	3	2	43	3	1	2	1	2	97		2	3	98
1642	3	2	1	1	2	1	1	2	1	1	7	3	4	2	4	2	2	44	3	5	1	4	6	97		98	3	98
2597	3	2	1	1	2	1	1	1	2	1	7	3	2	1	2	1	2	47	4	4	1	3	2	97		98	3	6
144	3	2	1	2	1	3	1	2	1	3	4	2	6	3	3	1	2	50	4	4	1	1	2	97		98	3	4
1681	1	1	1	1	2	1	1	2	1	1	7	3	4	2	7	3	1	53	4	2	1	3	2	97		4	3	3
2614	3	2	1	1	1	2	1	1	2	1	7	3	1	1	1	1	2	55	5	1	2	2	2	97		98	3	3
916	1	1	1	1	1	2	1	1	2	1	4	2	6	3	3	1	1	56	5	3	1	1	3	97		2	3	4
1399	3	2	1	2	1	3	2	1	3	4	5	3	7	3	6	3	1	56	5	4	1	4	5	97		2	3	2
2469	1	1	1	1	2	1	1	2	1	1	7	3	4	2	4	2	1	59	5	5	1	1	2	97		4	3	4
528	3	2	1	1	1	2	1	1	2	1	7	3	4	2	4	2	2	60	5	2	2	1	2	97		98	3	3
1224	3	2	1	2	1	3	1	2	1	3	6	3	4	2	5	3	2	60	5	2	1	2	2	97		3	3	5
2229	1	1	1	1	1	2	1	1	2	1	7	3	1	1	6	3	1	73	6	2	3	1	2	97		2	3	1
733	1	1	1	2	1	3	2	1	3	4	7	3	3	1	5	3	1	75	7	2	1	3	2	97		5	3	3
2389	3	2	1	1	2	1	1	2	1	1	3	1	3	1	4	2	1	19	1	1	4	2	1	2		97	9	3
1185	3	2	1	1	2	1	1	2	1	1	7	3	6	3	4	2	1	20	1	1	4	3	98	2		98	9	98
2504	1	1	1	2	1	3	1	1	2	3	7	3	2	1	3	1	1	21	1	1	4	3	1	2		1	9	3
2485	3	2	1	2	1	3	1	1	2	3	1	1	2	1	3	1	2	21	1	3	1	1	2	2		98	9	3
1048	1	1	1	2	1	3	2	1	3	4	5	3	5	3	5	3	1	22	1	4	4	2	1	2		97	9	5
1162	1	1	1	1	1	2	1	2	1	1	6	3	4	2	6	3	2	22	1	1	4	3	1	2		3	9	3
1292	3	2	1	1	2	1	1	2	1	1	5	3	3	1	4	2	2	22	1	1	4	3	1	2		97	9	98
2567	1	1	1	1	2	1	2	2	4	2	7	3	6	3	5	3	1	22	1	3	2	2	1	2		1	9	5
412	3	2	1	2	1	3	1	1	2	3	7	3	5	3	4	2	1	23	1	5	2	1	1	2		98	9	4
2438	1	1	1	1	2	1	1	2	1	1	4	2	4	2	4	2	1	23	1	4	1	4	1	2		3	9	5
1056	3	2	1	2	1	3	2	1	3	4	4	2	3	1	3	1	2	24	1	3	1	4	1	2		2	9	98
2116	1	1	1	2	1	3	1	2	1	3	7	3	3	1	6	3	1	24	1	1	4	4	1	2		97	9	1
2140	3	2	1	1	2	1	1	2	1	1	4	2	5	3	5	3	1	25	2	5	1	3	1	2		97	9	3
1850	1	1	1	2	1	3	1	1	2	3	2	1	3	1	5	3	2	27	2	5	2	4	1	2		98	9	4
479	1	1	1	2	2	4	2	2	4	4	4	2	4	2	4	2	2	29	2	3	2	2	98	2		98	9	4
1702	1	1	1	1	2	1	1	1	2	1	4	2	2	1	6	3	2	29	2	2	1	3	2	2		98	9	98
2119	1	1	1	2	2	4	2	1	3	4	7	3	1	1	4	2	2	30	2	4	2	3	1	2		98	9	98
264	1	1	1	1	1	2	2	2	4	2	7	3	1	1	5	3	2	31	2	2	1	2	6	2		2	9	3
710	1	1	1	1	1	2	1	1	2	1	4	2	4	2	5	3	1	32	2	4	1	1	2	2		1	9	4
1160	1	1	1	1	1	2	1	1	2	1	7	3	7	3	7	3	2	32	2	6	2	2	98	2		98	9	98
2058	3	2	1	1	1	2	1	1	2	1	7	3	4	2	1	1	2	33	2	1	1	3	2	2		2	9	98
1197	3	2	1	2	2	4	2	2	4	4	4	2	4	2	4	2	2	34	2	5	2	2	6	2		98	9	98
1953	3	2	1	2	2	4	2	2	4	4	1	1	1	1	4	2	2	34	2	3	1	2	2	2		1	9	4
2557	1	1	1	1	2	1	1	1	2	1	7	3	1	1	7	3	1	34	2	5	1	4	3	2		4	9	4
2451	3	2	1	2	2	4	2	2	4	4	6	3	1	1	3	1	2	34	2	4	2	3	2	2		98	9	98
522	3	2	1	1	1	2	1	1	2	1	7	3	5	3	5	3	1	35	3	6	2	3	1	2		98	9	4
1307	3	2	1	2	1	3	1	1	2	3	7	3	7	3	4	2	2	35	3	3	2	2	6	2		98	9	98
55	1	1	1	1	1	2	2	1	3	2	7	3	4	2	4	2	1	36	3	3	2	3	2	2		98	9	98
778	1	1	1	1	2	1	1	2	1	1	3	1	3	1	3	1	1	36	3	6	2	1	2	2		98	9	4
373	1	1	1	1	2	1	1	2	1	1	6	3	1	1	7	3	2	37	3	1	1	2	1	2		4	9	98
64	3	2	1	2	1	3	1	1	2	3	3	1	3	1	3	1	2	37	3	4	2	2	2	2		98	9	4
809	3	2	1	1	2	1	1	2	1	1	7	3	4	2	4	2	2	37	3	2	2	2	1	2		98	9	98
2155	1	1	1	1	1	2	1	2	1	1	7	3	5	3	5	3	1	37	3	5	1	4	2	2		3	9	98
571	3	2	1	1	2	1	1	2	1	1	7	3	1	1	1	1	2	38	3	4	2	4	2	2		97	9	98
840	1	1	1	1	2	1	1	2	1	1	6	3	3	1	7	3	2	39	3	4	2	2	2	2		1	9	4
1006	1	1	1	1	2	1	1	2	1	1	5	3	4	2	6	3	2	39	3	4	1	4	2	2		98	9	98
2240	3	2	1	2	2	4	2	2	4	4	7	3	4	2	1	1	2	39	3	5	2	1	1	2		98	9	98
478	1	1	1	1	2	1	1	2	1	1	1	1	3	1	1	1	2	40	3	1	2	2	6	2		2	9	1
631	1	1	1	1	2	1	1	2	1	1	5	3	4	2	4	2	2	40	3	4	1	4	2	2		98	9	98
2496	1	1	1	1	1	2	1	2	1	1	7	3	4	2	7	3	2	41	3	4	2	1	2	2		98	9	98
1503	1	1	1	1	1	2	1	1	2	1	7	3	4	2	7	3	2	42	3	4	1	4	98	2		98	9	98
1222	3	2	1	1	2	1	1	2	1	1	7	3	4	2	4	2	1	42	3	3	1	3	2	2		3	9	7
2256	3	2	1	1	2	1	1	2	1	1	7	3	1	1	1	1	2	42	3	3	1	3	6	2		97	9	3
665	3	2	1	1	2	1	1	2	1	1	7	3	2	1	4	2	2	43	3	4	1	1	2	2		98	9	98
2215	1	1	1	1	2	1	1	2	1	1	7	3	7	3	4	2	2	43	3	4	1	4	2	2		98	9	98
2445	1	1	1	1	2	1	1	2	1	1	4	2	4	2	4	2	2	43	3	3	2	2	2	2		98	9	98
2101	3	2	1	1	1	2	1	2	1	1	7	3	4	2	4	2	1	43	3	4	1	2	3	2		2	9	98
2535	3	2	1	2	1	3	2	1	3	4	7	3	4	2	4	2	2	44	3	6	1	2	6	2		3	9	2
2124	3	2	1	1	2	1	1	2	1	1	7	3	6	3	6	3	2	45	4	3	1	1	2	2		98	9	4
337	1	1	1	1	1	2	1	2	1	1	4	2	4	2	4	2	1	46	4	3	2	1	2	2		98	9	5
2399	1	1	1	2	2	4	2	2	4	4	4	2	4	2	4	2	2	46	4	5	2	2	2	2		1	9	98
2599	1	1	1	2	1	3	2	1	3	4	6	3	6	3	6	3	1	46	4	2	1	4	2	2		2	9	98
2433	3	2	1	2	2	4	2	2	4	4	7	3	4	2	4	2	1	46	4	4	1	3	2	2		98	9	98
882	1	1	1	1	2	1	1	2	1	1	3	1	5	3	3	1	1	47	4	4	1	2	98	2		98	9	4
344	3	2	1	2	1	3	2	1	3	4	7	3	4	2	4	2	2	47	4	4	2	1	2	2		98	9	98
1255	3	2	1	1	2	1	2	2	4	2	4	2	4	2	4	2	1	47	4	6	1	2	3	2		2	9	98
1354	3	2	1	2	1	3	2	2	4	4	7	3	4	2	5	3	1	47	4	1	1	3	6	2		98	9	98
2412	1	1	1	1	2	1	1	2	1	1	7	3	4	2	4	2	2	47	4	5	1	2	1	2		98	9	98
1780	1	1	1	1	2	1	1	2	1	1	7	3	7	3	4	2	1	48	4	4	1	2	2	2		98	9	4
2329	3	2	1	1	2	1	1	2	1	1	7	3	5	3	5	3	2	48	4	5	3	2	6	2		2	9	98
1358	1	1	1	1	2	1	1	2	1	1	7	3	3	1	3	1	2	49	4	4	1	3	1	2		98	9	98
277	3	2	1	2	2	4	2	2	4	4	7	3	6	3	5	3	2	49	4	5	2	1	2	2		2	9	98
734	3	2	1	1	2	1	1	2	1	1	6	3	4	2	6	3	2	49	4	5	1	1	1	2		4	9	98
1454	3	2	1	2	2	4	2	2	4	4	4	2	4	2	4	2	1	49	4	1	2	1	98	2		98	9	4
959	3	2	1	2	2	4	2	2	4	4	7	3	4	2	7	3	2	50	4	3	1	2	3	2		98	9	4
2454	3	2	1	1	2	1	1	2	1	1	7	3	6	3	3	1	2	50	4	5	2	2	2	2		1	9	98
1002	1	1	1	1	2	1	2	2	4	2	1	1	4	2	2	1	1	51	4	4	1	3	2	2		2	9	4
1947	3	2	1	1	2	1	1	2	1	1	6	3	5	3	5	3	1	51	4	2	1	3	6	2		98	9	4
1668	3	2	1	2	2	4	2	2	4	4	7	3	4	2	6	3	2	52	4	3	1	2	4	2		98	9	98
256	1	1	1	1	2	1	1	2	1	1	1	1	1	1	3	1	2	53	4	4	2	1	2	2		98	9	98
1554	1	1	1	1	1	2	1	1	2	1	7	3	4	2	3	1	1	53	4	1	1	2	2	2		3	9	4
1825	3	2	1	1	1	2	2	2	4	2	7	3	4	2	2	1	2	53	4	2	1	3	6	2		1	9	98
2360	1	1	1	1	1	2	2	1	3	2	7	3	6	3	5	3	1	53	4	3	2	3	98	2		98	9	98
2117	1	1	1	1	2	1	1	2	1	1	7	3	5	3	3	1	1	54	4	1	2	2	2	2		2	9	3
998	1	1	1	2	1	3	2	1	3	4	7	3	4	2	4	2	2	55	5	4	2	1	1	2		98	9	4
975	3	2	1	1	2	1	1	2	1	1	7	3	7	3	7	3	2	55	5	4	2	2	2	2		1	9	3
2096	3	2	1	2	2	4	1	1	2	3	7	3	4	2	5	3	1	56	5	4	2	3	6	2		3	9	3
2282	1	1	1	2	2	4	2	2	4	4	7	3	3	1	7	3	1	58	5	5	3	1	2	2		1	9	1
336	1	1	1	1	2	1	1	2	1	1	7	3	4	2	4	2	1	59	5	3	2	1	2	2		98	9	4
1612	3	2	1	1	2	1	1	2	1	1	7	3	4	2	4	2	2	59	5	5	1	4	2	2		98	9	4
1728	3	2	1	1	2	1	1	2	1	1	7	3	2	1	4	2	2	59	5	3	1	2	2	2		2	9	4
2591	3	2	1	2	1	3	1	2	1	3	4	2	2	1	3	1	2	59	5	4	1	3	2	2		98	9	98
915	1	1	1	1	2	1	1	2	1	1	7	3	7	3	4	2	2	60	5	2	1	1	2	2		98	9	98
570	1	1	1	2	2	4	2	2	4	4	4	2	4	2	4	2	2	61	5	4	2	2	5	2		98	9	98
1147	1	1	1	2	1	3	1	2	1	3	7	3	4	2	7	3	2	61	5	1	2	2	2	2		98	9	98
2575	1	1	1	1	2	1	1	2	1	1	7	3	4	2	2	1	2	62	5	1	2	2	2	2		98	9	3
2526	1	1	1	2	2	4	2	2	4	4	7	3	4	2	7	3	1	65	6	2	3	2	2	2		3	9	2
2171	3	2	1	1	2	1	1	2	1	1	7	3	4	2	4	2	1	65	6	1	3	4	2	2		98	9	3
121	3	2	1	1	1	2	1	1	2	1	1	1	2	1	2	1	1	66	6	4	3	3	2	2		2	9	2
2200	1	1	1	1	2	1	2	2	4	2	7	3	5	3	7	3	1	68	6	5	3	2	2	2		3	9	3
1111	1	1	1	1	2	1	1	2	1	1	7	3	4	2	4	2	1	73	6	4	3	3	2	2		3	9	2
292	3	2	1	2	1	3	2	1	3	4	6	3	4	2	4	2	1	74	6	5	3	3	2	2		98	9	4
1134	3	2	1	2	2	4	2	2	4	4	1	1	7	3	1	1	1	18	1	5	4	2	1	2		97	1	4
1489	1	1	1	1	1	2	1	1	2	1	7	3	4	2	4	2	1	19	1	6	4	3	1	2		1	1	3
2351	1	1	1	2	2	4	2	2	4	4	1	1	5	3	1	1	1	19	1	2	2	1	1	2		97	1	4
2222	3	2	1	1	2	1	2	1	3	2	7	3	1	1	1	1	1	19	1	2	4	3	1	2		98	1	3
2306	3	2	1	1	2	1	1	1	2	1	6	3	2	1	4	2	1	19	1	4	4	2	1	2		98	1	98
2014	1	1	1	1	1	2	1	2	1	1	7	3	1	1	6	3	1	20	1	4	2	1	1	2		5	1	1
1490	1	1	1	1	1	2	1	2	1	1	5	3	3	1	5	3	2	21	1	2	4	4	1	2		3	1	98
702	3	2	1	2	1	3	1	2	1	3	4	2	4	2	3	1	2	21	1	4	1	1	1	2		2	1	4
1075	3	2	1	1	2	1	1	2	1	1	4	2	7	3	4	2	2	21	1	3	4	3	1	2		2	1	6
2333	1	1	1	1	1	2	2	2	4	2	3	1	4	2	5	3	1	21	1	5	3	1	1	2		98	1	5
675	1	1	1	2	1	3	2	1	3	4	6	3	5	3	6	3	1	22	1	2	2	2	1	2		97	1	4
2262	1	1	1	2	1	3	1	1	2	3	4	2	4	2	4	2	2	22	1	1	2	2	1	2		98	1	98
2147	3	2	1	2	1	3	2	2	4	4	3	1	4	2	5	3	1	22	1	1	2	1	4	2		1	1	1
534	3	2	1	1	1	2	1	1	2	1	1	1	4	2	2	1	1	23	1	4	2	1	3	2		1	1	4
2556	3	2	1	1	2	1	2	2	4	2	7	3	5	3	4	2	2	23	1	5	1	3	1	2		1	1	4
1178	1	1	1	1	1	2	1	1	2	1	7	3	5	3	4	2	2	24	1	4	4	3	2	2		5	1	6
265	1	1	1	1	1	2	1	1	2	1	7	3	2	1	6	3	2	25	2	5	1	4	1	2		2	1	5
937	1	1	1	1	2	1	1	2	1	1	5	3	2	1	4	2	2	25	2	4	4	4	1	2		4	1	5
2183	3	2	1	1	2	1	2	2	4	2	4	2	4	2	5	3	2	25	2	4	4	3	1	2		2	1	98
159	3	2	1	2	2	4	2	1	3	4	2	1	7	3	3	1	1	26	2	5	2	1	1	2		1	1	7
1581	3	2	1	1	1	2	1	1	2	1	4	2	3	1	2	1	2	26	2	1	1	4	98	2		98	1	4
1839	3	2	1	1	2	1	1	2	1	1	6	3	3	1	6	3	1	26	2	2	1	3	2	2		2	1	4
2197	3	2	1	1	2	1	1	2	1	1	6	3	2	1	5	3	2	26	2	1	1	4	1	2		2	1	4
1400	3	2	1	1	2	1	1	2	1	1	7	3	1	1	4	2	2	27	2	4	1	4	1	2		5	1	5
2361	1	1	1	1	1	2	2	1	3	2	5	3	5	3	5	3	2	27	2	2	4	3	1	2		98	1	6
1910	3	2	1	1	1	2	1	1	2	1	4	2	5	3	6	3	1	28	2	3	1	3	1	2		2	1	4
1181	1	1	1	1	1	2	1	1	2	1	5	3	3	1	5	3	2	29	2	4	4	4	1	2		2	1	5
1320	1	1	1	1	1	2	1	1	2	1	6	3	7	3	7	3	1	29	2	3	1	4	2	2		2	1	2
2290	1	1	1	1	1	2	1	1	2	1	5	3	5	3	6	3	1	29	2	3	1	3	2	2		2	1	6
719	3	2	1	1	2	1	1	2	1	1	7	3	1	1	1	1	2	31	2	4	1	3	1	2		2	1	4
2546	1	1	1	1	2	1	1	2	1	1	7	3	7	3	1	1	1	31	2	2	2	4	1	2		2	1	4
2324	3	2	1	1	1	2	1	1	2	1	5	3	4	2	5	3	2	31	2	4	1	4	1	2		1	1	5
1938	3	2	1	1	2	1	1	2	1	1	7	3	3	1	3	1	2	33	2	1	1	4	1	2		98	1	4
1413	3	2	1	1	1	2	1	1	2	1	7	3	7	3	4	2	2	34	2	5	1	3	2	2		3	1	98
1590	3	2	1	1	2	1	1	2	1	1	7	3	1	1	6	3	1	36	3	4	2	3	1	2		98	1	3
2063	3	2	1	1	1	2	1	2	1	1	7	3	3	1	5	3	2	36	3	6	1	3	2	2		2	1	5
2543	3	2	1	1	1	2	2	1	3	2	4	2	5	3	4	2	2	36	3	3	1	2	1	2		3	1	98
859	3	2	1	1	2	1	1	2	1	1	7	3	7	3	7	3	1	37	3	5	1	1	2	2		2	1	98
2332	1	1	1	1	1	2	1	1	2	1	5	3	4	2	3	1	1	37	3	4	2	4	6	2		98	1	4
2045	3	2	1	1	2	1	1	2	1	1	7	3	4	2	4	2	2	37	3	1	1	3	2	2		2	1	4
2023	1	1	1	1	2	1	1	2	1	1	7	3	1	1	4	2	2	38	3	4	2	4	2	2		2	1	3
1700	3	2	1	1	1	2	1	1	2	1	5	3	6	3	5	3	1	39	3	1	1	3	2	2		3	1	3
2330	1	1	1	2	2	4	2	2	4	4	6	3	7	3	1	1	1	40	3	6	2	2	1	2		97	1	98
2448	1	1	1	1	2	1	1	2	1	1	7	3	4	2	1	1	2	40	3	4	3	4	1	2		4	1	4
239	1	1	1	2	2	4	2	2	4	4	7	3	4	2	4	2	2	41	3	3	2	1	1	2		2	1	98
1257	1	1	1	1	2	1	1	2	1	1	7	3	4	2	4	2	2	41	3	1	1	3	3	2		3	1	98
1270	1	1	1	1	2	1	1	2	1	1	7	3	6	3	4	2	1	41	3	5	1	4	5	2		2	1	3
1674	1	1	1	1	2	1	1	2	1	1	7	3	1	1	3	1	2	41	3	1	1	4	1	2		2	1	5
2303	1	1	1	1	2	1	1	1	2	1	7	3	2	1	2	1	2	41	3	3	1	4	2	2		3	1	5
2089	3	2	1	1	1	2	1	1	2	1	5	3	4	2	4	2	1	41	3	1	1	3	2	2		3	1	5
2441	3	2	1	1	2	1	1	2	1	1	7	3	1	1	7	3	2	41	3	4	4	3	2	2		3	1	5
210	1	1	1	1	2	1	1	2	1	1	3	1	5	3	4	2	1	43	3	4	1	1	2	2		2	1	4
1401	3	2	1	2	1	3	2	2	4	4	6	3	4	2	3	1	1	43	3	4	1	3	6	2		2	1	4
897	1	1	1	1	1	2	1	2	1	1	7	3	3	1	1	1	1	44	3	1	1	3	2	2		4	1	4
2344	3	2	1	1	2	1	1	2	1	1	6	3	2	1	2	1	1	44	3	2	1	4	2	2		4	1	3
1313	1	1	1	2	2	4	2	2	4	4	7	3	1	1	4	2	1	45	4	2	1	4	2	2		4	1	4
2029	1	1	1	1	1	2	1	2	1	1	6	3	7	3	4	2	1	45	4	1	1	3	2	2		98	1	98
2187	1	1	1	1	2	1	1	2	1	1	4	2	7	3	1	1	1	45	4	4	1	2	2	2		2	1	98
2211	1	1	1	1	2	1	1	1	2	1	6	3	3	1	5	3	1	45	4	4	1	2	6	2		2	1	3
2192	3	2	1	1	2	1	1	2	1	1	2	1	2	1	2	1	1	45	4	6	2	1	6	2		1	1	4
2566	3	2	1	1	2	1	1	2	1	1	7	3	2	1	4	2	2	45	4	4	2	4	2	2		4	1	5
2018	1	1	1	1	1	2	1	2	1	1	7	3	4	2	4	2	2	46	4	1	1	4	1	2		3	1	4
2416	3	2	1	1	2	1	1	2	1	1	7	3	4	2	4	2	2	46	4	1	1	3	2	2		4	1	5
34	1	1	1	1	2	1	1	2	1	1	7	3	1	1	1	1	1	47	4	5	1	4	2	2		4	1	2
434	3	2	1	1	1	2	1	1	2	1	7	3	2	1	6	3	1	47	4	6	1	3	3	2		3	1	3
2112	3	2	1	2	2	4	2	2	4	4	7	3	1	1	7	3	1	47	4	4	1	3	2	2		2	1	4
176	1	1	1	2	2	4	1	1	2	3	1	1	4	2	5	3	1	48	4	2	2	1	5	2		2	1	3
209	1	1	1	1	2	1	1	2	1	1	7	3	1	1	6	3	2	48	4	4	2	2	2	2		98	1	98
1437	3	2	1	2	1	3	2	1	3	4	5	3	2	1	5	3	1	48	4	3	1	4	2	2		3	1	6
1050	3	2	1	1	2	1	1	2	1	1	7	3	4	2	4	2	1	49	4	2	1	4	2	2		98	1	5
2076	1	1	1	1	2	1	1	2	1	1	7	3	6	3	7	3	2	49	4	5	2	1	2	2		98	1	3
382	1	1	1	1	2	1	2	2	4	2	4	2	1	1	1	1	2	50	4	5	2	1	3	2		97	1	4
2310	1	1	1	1	2	1	1	2	1	1	1	1	1	1	1	1	1	50	4	6	1	1	3	2		1	1	4
2442	3	2	1	1	2	1	1	2	1	1	7	3	5	3	6	3	1	51	4	2	1	3	2	2		2	1	98
1992	1	1	1	1	2	1	1	2	1	1	7	3	1	1	7	3	1	52	4	3	1	4	2	2		5	1	7
2300	3	2	1	1	2	1	1	2	1	1	7	3	6	3	6	3	1	52	4	2	1	3	2	2		3	1	4
213	1	1	1	1	2	1	1	2	1	1	7	3	1	1	1	1	2	54	4	5	2	1	2	2		1	1	3
305	1	1	1	1	2	1	1	2	1	1	7	3	4	2	4	2	2	56	5	4	2	1	2	2		98	1	98
152	3	2	1	1	1	2	2	1	3	2	6	3	2	1	4	2	1	56	5	1	2	2	2	2		3	1	3
2159	3	2	1	1	2	1	1	2	1	1	6	3	2	1	3	1	2	56	5	1	3	3	3	2		98	1	4
1667	1	1	1	2	2	4	2	2	4	4	7	3	1	1	2	1	1	57	5	5	1	4	2	2		5	1	5
1686	3	2	1	1	2	1	1	2	1	1	7	3	4	2	4	2	2	57	5	1	1	3	2	2		2	1	2
2179	3	2	1	2	1	3	2	2	4	4	7	3	4	2	4	2	1	57	5	4	1	2	2	2		2	1	5
2271	3	2	1	2	1	3	2	1	3	4	7	3	3	1	7	3	2	57	5	4	2	2	2	2		2	1	5
2400	3	2	1	2	2	4	2	2	4	4	7	3	6	3	6	3	1	58	5	5	2	1	2	2		2	1	2
130	1	1	1	1	2	1	1	2	1	1	4	2	2	1	4	2	1	59	5	2	2	1	2	2		98	1	4
1326	1	1	1	1	2	1	1	2	1	1	7	3	7	3	1	1	1	60	5	4	1	4	1	2		1	1	4
1708	3	2	1	2	2	4	1	2	1	3	5	3	5	3	5	3	2	60	5	4	1	2	2	2		4	1	7
2223	3	2	1	1	2	1	1	2	1	1	4	2	5	3	5	3	1	60	5	4	3	1	2	2		2	1	98
1206	1	1	1	2	2	4	1	2	1	3	5	3	6	3	6	3	1	61	5	1	1	2	2	2		1	1	5
2359	1	1	1	2	1	3	2	1	3	4	7	3	6	3	6	3	1	61	5	5	3	1	2	2		2	1	4
2552	3	2	1	2	2	4	2	2	4	4	7	3	4	2	5	3	2	61	5	2	2	2	2	2		2	1	3
695	3	2	1	1	1	2	1	1	2	1	6	3	4	2	6	3	2	62	5	4	2	1	2	2		3	1	7
140	3	2	1	2	1	3	2	1	3	4	4	2	4	2	5	3	2	63	5	4	3	2	2	2		2	1	4
1510	3	2	1	1	1	2	1	1	2	1	7	3	2	1	6	3	2	63	5	5	2	3	2	2		2	1	3
2110	1	1	1	2	1	3	1	2	1	3	7	3	4	2	4	2	2	63	5	5	2	3	2	2		98	1	4
289	3	2	1	1	2	1	1	2	1	1	7	3	1	1	5	3	1	65	6	4	3	3	2	2		98	1	4
197	3	2	1	1	1	2	1	1	2	1	4	2	4	2	4	2	2	66	6	4	1	4	1	2		98	1	5
545	3	2	1	2	2	4	2	1	3	4	7	3	7	3	4	2	1	66	6	5	3	2	2	2		1	1	7
2020	1	1	1	1	2	1	1	2	1	1	7	3	1	1	7	3	2	66	6	1	2	1	2	2		2	1	3
274	1	1	1	1	1	2	1	1	2	1	5	3	3	1	4	2	2	67	6	2	3	3	2	2		98	1	5
302	1	1	1	2	2	4	2	2	4	4	7	3	4	2	4	2	1	67	6	1	3	3	2	2		2	1	3
291	3	2	1	1	2	1	1	2	1	1	6	3	1	1	1	1	1	67	6	5	3	3	2	2		2	1	4
293	1	1	1	1	2	1	1	2	1	1	7	3	4	2	5	3	1	68	6	1	3	3	2	2		98	1	98
15	3	2	1	2	2	4	1	2	1	3	7	3	1	1	7	3	2	69	6	1	2	1	2	2		2	1	7
228	3	2	1	2	2	4	2	2	4	4	6	3	4	2	4	2	1	69	6	4	3	3	2	2		3	1	6
464	3	2	1	2	2	4	2	2	4	4	7	3	1	1	4	2	1	69	6	4	3	3	2	2		3	1	4
2178	1	1	1	2	1	3	2	2	4	4	5	3	2	1	5	3	1	69	6	5	3	3	2	2		3	1	5
1439	3	2	1	1	2	1	1	2	1	1	7	3	4	2	3	1	2	70	6	4	3	1	2	2		2	1	5
646	1	1	1	1	1	2	1	1	2	1	6	3	4	2	5	3	2	72	6	2	3	3	2	2		98	1	4
1981	1	1	1	1	2	1	1	2	1	1	6	3	5	3	5	3	1	73	6	1	3	4	5	2		4	1	5
165	1	1	1	1	2	1	1	2	1	1	7	3	3	1	3	1	1	74	6	5	3	4	2	2		2	1	5
316	3	2	1	2	2	4	2	2	4	4	6	3	4	2	7	3	1	75	7	4	3	3	2	2		3	1	5
405	3	2	1	1	1	2	1	1	2	1	7	3	4	2	4	2	2	77	7	2	3	3	1	2		98	1	4
1148	1	1	1	1	1	2	2	1	3	2	6	3	5	3	6	3	1	18	1	4	4	3	1	2		98	2	98
1337	1	1	1	2	2	4	1	2	1	3	7	3	7	3	7	3	1	18	1	6	4	3	1	2		97	2	98
1555	3	2	1	1	2	1	1	2	1	1	7	3	7	3	7	3	1	19	1	4	1	3	1	2		1	2	4
1526	3	2	1	1	2	1	2	2	4	2	7	3	6	3	6	3	2	20	1	2	1	2	1	2		2	2	5
1137	1	1	1	1	2	1	1	2	1	1	7	3	3	1	4	2	2	21	1	4	4	3	1	2		3	2	5
1149	1	1	1	1	2	1	1	2	1	1	7	3	4	2	4	2	1	21	1	2	4	3	1	2		98	2	4
1495	1	1	1	1	2	1	1	2	1	1	4	2	4	2	4	2	1	21	1	6	4	3	1	2		98	2	98
1434	1	1	1	1	2	1	2	2	4	2	5	3	4	2	3	1	2	22	1	6	4	2	1	2		98	2	3
1449	1	1	1	1	2	1	1	2	1	1	7	3	5	3	3	1	2	22	1	2	4	3	1	2		4	2	3
1422	3	2	1	1	1	2	1	2	1	1	6	3	6	3	5	3	1	22	1	2	4	2	1	2		98	2	4
1459	3	2	1	2	2	4	2	2	4	4	1	1	7	3	4	2	1	22	1	5	4	2	1	2		2	2	4
2024	1	1	1	1	2	1	1	1	2	1	7	3	1	1	7	3	1	22	1	3	4	3	1	2		3	2	5
2308	1	1	1	1	1	2	1	2	1	1	7	3	4	2	4	2	2	22	1	4	4	3	1	2		5	2	5
2392	1	1	1	1	2	1	1	2	1	1	7	3	7	3	5	3	1	22	1	2	4	2	1	2		97	2	3
2432	3	2	1	1	2	1	1	2	1	1	7	3	4	2	4	2	2	22	1	1	4	3	1	2		98	2	98
2573	3	2	1	1	1	2	1	2	1	1	7	3	3	1	3	1	2	22	1	5	4	3	1	2		97	2	3
1193	1	1	1	1	2	1	1	1	2	1	1	1	4	2	3	1	1	23	1	4	4	3	4	2		4	2	2
1087	3	2	1	1	2	1	1	2	1	1	7	3	1	1	1	1	2	23	1	5	4	4	1	2		2	2	98
2034	1	1	1	1	2	1	1	2	1	1	7	3	7	3	5	3	2	23	1	3	4	4	6	2		2	2	3
2478	1	1	1	2	2	4	2	2	4	4	5	3	6	3	5	3	2	23	1	5	2	2	6	2		1	2	5
2542	1	1	1	1	1	2	1	2	1	1	7	3	6	3	4	2	2	23	1	6	4	4	1	2		2	2	3
504	1	1	1	1	2	1	2	1	3	2	5	3	4	2	5	3	2	24	1	1	1	2	6	2		1	2	3
1090	1	1	1	2	1	3	1	1	2	3	6	3	4	2	5	3	1	24	1	4	4	3	1	2		98	2	4
1173	1	1	1	1	1	2	1	2	1	1	6	3	4	2	6	3	1	24	1	3	4	3	1	2		98	2	4
616	3	2	1	2	1	3	1	1	2	3	7	3	3	1	2	1	1	24	1	5	1	3	1	2		1	2	3
1097	3	2	1	1	2	1	2	2	4	2	6	3	6	3	6	3	1	24	1	5	4	3	1	2		2	2	5
1277	3	2	1	1	2	1	2	1	3	2	7	3	2	1	6	3	2	24	1	3	1	2	6	2		3	2	2
1650	3	2	1	1	1	2	1	1	2	1	7	3	1	1	5	3	2	24	1	5	1	3	6	2		3	2	4
2145	1	1	1	1	1	2	2	1	3	2	4	2	4	2	4	2	2	24	1	4	1	3	1	2		2	2	4
2577	1	1	1	2	2	4	2	2	4	4	6	3	4	2	1	1	2	24	1	5	1	4	1	2		1	2	98
2079	3	2	1	1	1	2	1	2	1	1	7	3	5	3	5	3	2	24	1	3	1	1	6	2		2	2	4
2168	1	1	1	2	1	3	1	1	2	3	7	3	1	1	5	3	2	25	2	4	4	4	1	2		2	2	5
2180	3	2	1	1	1	2	1	1	2	1	6	3	1	1	6	3	1	25	2	5	2	3	1	2		98	2	3
2437	3	2	1	1	2	1	2	2	4	2	7	3	2	1	5	3	2	25	2	5	1	4	6	2		1	2	5
618	1	1	1	2	2	4	2	2	4	4	5	3	3	1	3	1	1	26	2	2	2	3	1	2		98	2	5
704	1	1	1	2	1	3	2	1	3	4	4	2	6	3	5	3	2	26	2	3	1	1	98	2		2	2	98
1285	3	2	1	1	1	2	1	1	2	1	7	3	4	2	5	3	2	26	2	2	1	4	6	2		3	2	4
1330	3	2	1	1	2	1	1	2	1	1	7	3	6	3	5	3	2	26	2	5	4	1	1	2		98	2	2
1812	3	2	1	1	2	1	1	1	2	1	7	3	4	2	6	3	2	26	2	1	2	4	1	2		98	2	98
2070	3	2	1	2	1	3	2	1	3	4	5	3	3	1	7	3	1	26	2	2	1	3	1	2		97	2	2
2091	3	2	1	2	1	3	1	1	2	3	2	1	4	2	7	3	2	26	2	5	4	3	1	2		3	2	3
2394	3	2	1	1	1	2	1	2	1	1	7	3	4	2	4	2	1	26	2	5	1	3	1	2		1	2	4
1544	1	1	1	1	2	1	1	2	1	1	5	3	4	2	4	2	2	27	2	4	2	4	1	2		98	2	4
566	3	2	1	1	2	1	1	2	1	1	7	3	3	1	5	3	2	27	2	4	1	3	1	2		98	2	3
968	3	2	1	2	2	4	1	2	1	3	4	2	4	2	4	2	2	27	2	5	2	4	6	2		4	2	98
2015	1	1	1	1	2	1	1	2	1	1	7	3	1	1	3	1	2	27	2	2	4	4	1	2		5	2	5
2424	3	2	1	1	1	2	1	2	1	1	7	3	5	3	5	3	1	27	2	4	1	3	1	2		2	2	5
1616	1	1	1	1	2	1	1	2	1	1	7	3	4	2	4	2	2	28	2	1	2	4	1	2		2	2	4
169	3	2	1	1	2	1	1	2	1	1	7	3	4	2	7	3	2	28	2	4	2	1	1	2		2	2	5
2097	3	2	1	1	2	1	1	2	1	1	7	3	1	1	7	3	2	28	2	5	1	4	1	2		1	2	3
1643	1	1	1	1	2	1	1	2	1	1	7	3	1	1	1	1	2	29	2	2	1	4	2	2		4	2	4
1893	1	1	1	1	2	1	1	2	1	1	7	3	4	2	4	2	2	29	2	4	1	4	6	2		5	2	5
1100	3	2	1	1	2	1	1	1	2	1	7	3	4	2	5	3	2	29	2	3	1	3	2	2		2	2	4
2373	1	1	1	2	2	4	2	2	4	4	7	3	5	3	2	1	2	29	2	4	1	3	6	2		3	2	3
1234	1	1	1	2	1	3	2	1	3	4	5	3	4	2	6	3	2	30	2	5	2	2	1	2		1	2	3
582	3	2	1	1	2	1	1	2	1	1	7	3	4	2	6	3	1	30	2	4	2	1	1	2		2	2	1
775	3	2	1	2	2	4	2	2	4	4	4	2	4	2	3	1	1	30	2	5	1	3	6	2		98	2	98
1814	3	2	1	1	1	2	1	2	1	1	7	3	3	1	5	3	2	30	2	5	2	3	2	2		2	2	4
2465	1	1	1	1	2	1	1	2	1	1	7	3	7	3	7	3	2	30	2	5	2	3	2	2		1	2	4
222	3	2	1	1	2	1	1	2	1	1	5	3	3	1	5	3	2	31	2	6	2	1	2	2		2	2	7
2339	1	1	1	1	1	2	1	1	2	1	4	2	4	2	4	2	1	31	2	1	1	3	6	2		3	2	2
2515	1	1	1	1	2	1	1	2	1	1	5	3	2	1	4	2	2	31	2	4	2	4	1	2		97	2	3
263	1	1	1	2	2	4	2	2	4	4	7	3	7	3	7	3	2	32	2	5	2	1	1	2		1	2	98
1685	1	1	1	1	2	1	1	2	1	1	7	3	5	3	5	3	2	32	2	1	1	2	2	2		3	2	4
1639	3	2	1	2	2	4	2	2	4	4	4	2	4	2	4	2	1	32	2	1	2	3	1	2		1	2	3
2093	1	1	1	1	1	2	1	1	2	1	7	3	4	2	4	2	2	32	2	6	1	3	6	2		2	2	2
2487	1	1	1	1	1	2	1	1	2	1	7	3	4	2	5	3	2	32	2	5	1	3	1	2		2	2	2
1565	1	1	1	2	2	4	2	2	4	4	5	3	5	3	5	3	1	33	2	5	1	3	1	2		3	2	2
1607	1	1	1	1	2	1	1	2	1	1	7	3	3	1	3	1	2	33	2	2	1	4	2	2		98	2	4
1378	3	2	1	1	2	1	1	2	1	1	7	3	4	2	5	3	1	33	2	4	1	4	2	2		2	2	5
1638	3	2	1	1	1	2	1	1	2	1	7	3	2	1	1	1	1	33	2	4	1	3	2	2		5	2	4
2053	1	1	1	1	2	1	1	2	1	1	1	1	1	1	7	3	1	33	2	4	1	3	2	2		2	2	5
2335	1	1	1	1	1	2	1	1	2	1	7	3	3	1	3	1	2	33	2	4	1	4	6	2		3	2	4
2576	1	1	1	1	2	1	1	2	1	1	7	3	1	1	7	3	1	33	2	5	2	4	3	2		1	2	3
2291	3	2	1	1	2	1	1	2	1	1	7	3	2	1	5	3	2	33	2	5	1	3	6	2		98	2	98
708	1	1	1	2	1	3	2	2	4	4	5	3	5	3	5	3	2	34	2	4	2	1	6	2		2	2	5
1096	1	1	1	1	2	1	1	2	1	1	7	3	2	1	5	3	2	34	2	4	1	3	1	2		2	2	5
1817	1	1	1	2	1	3	2	1	3	4	4	2	3	1	5	3	2	34	2	5	2	3	2	2		2	2	4
1726	3	2	1	1	1	2	2	1	3	2	7	3	2	1	4	2	2	34	2	4	1	4	2	2		3	2	5
2046	3	2	1	1	2	1	1	2	1	1	7	3	1	1	5	3	2	34	2	4	1	4	6	2		1	2	2
2114	3	2	1	1	2	1	1	2	1	1	7	3	7	3	7	3	2	34	2	6	1	3	1	2		98	2	2
1626	3	2	1	2	1	3	1	1	2	3	7	3	4	2	4	2	1	35	3	4	1	3	2	2		4	2	5
2401	3	2	1	1	1	2	1	2	1	1	7	3	4	2	3	1	1	35	3	5	1	4	1	2		3	2	4
2609	3	2	1	2	1	3	1	1	2	3	7	3	4	2	7	3	2	35	3	5	1	2	6	2		2	2	4
1741	1	1	1	1	2	1	1	2	1	1	7	3	3	1	5	3	1	36	3	1	1	4	2	2		98	2	3
1286	3	2	1	1	2	1	1	2	1	1	5	3	5	3	5	3	2	36	3	1	1	4	2	2		3	2	3
1736	3	2	1	1	2	1	1	2	1	1	7	3	1	1	5	3	1	36	3	2	1	4	2	2		3	2	4
2605	3	2	1	1	1	2	1	1	2	1	7	3	1	1	2	1	2	36	3	3	2	1	3	2		97	2	98
779	1	1	1	2	2	4	2	2	4	4	7	3	4	2	4	2	2	37	3	4	2	1	6	2		98	2	98
1936	1	1	1	1	1	2	1	2	1	1	6	3	2	1	6	3	2	37	3	2	2	4	2	2		98	2	4
1927	3	2	1	1	2	1	1	2	1	1	7	3	4	2	6	3	2	37	3	2	2	2	2	2		98	2	98
2235	1	1	1	1	2	1	1	2	1	1	7	3	4	2	4	2	1	37	3	2	1	3	1	2		1	2	98
1	1	1	1	2	2	4	2	2	4	4	5	3	2	1	2	1	1	38	3	5	1	2	2	2		2	2	3
1199	1	1	1	1	2	1	1	2	1	1	7	3	4	2	1	1	1	38	3	5	1	2	6	2		2	2	4
1443	1	1	1	1	1	2	1	1	2	1	7	3	5	3	5	3	1	38	3	4	1	3	2	2		4	2	3
1225	3	2	1	1	1	2	2	2	4	2	6	3	4	2	6	3	2	38	3	4	1	3	1	2		2	2	4
2032	3	2	1	1	2	1	1	2	1	1	7	3	4	2	4	2	2	38	3	6	1	4	6	2		2	2	98
2325	3	2	1	1	2	1	1	2	1	1	5	3	3	1	5	3	1	38	3	1	2	3	1	2		97	2	3
663	3	2	1	1	2	1	1	2	1	1	6	3	5	3	5	3	1	39	3	5	1	2	2	2		2	2	4
1926	3	2	1	1	1	2	1	1	2	1	7	3	5	3	1	1	2	39	3	2	4	3	1	2		3	2	6
2313	3	2	1	1	1	2	1	2	1	1	7	3	1	1	5	3	1	39	3	5	1	4	2	2		2	2	4
2545	3	2	1	1	2	1	1	2	1	1	7	3	7	3	6	3	2	39	3	3	2	2	2	2		1	2	4
1408	1	1	1	2	1	3	1	1	2	3	7	3	4	2	4	2	2	40	3	5	2	4	2	2		2	2	98
2198	1	1	1	1	2	1	2	2	4	2	5	3	4	2	3	1	2	40	3	6	1	3	2	2		2	2	98
2216	1	1	1	1	2	1	2	2	4	2	7	3	7	3	7	3	1	40	3	3	2	2	2	2		2	2	4
2547	1	1	1	1	1	2	1	1	2	1	6	3	2	1	5	3	2	40	3	2	1	3	2	2		3	2	4
2133	3	2	1	1	1	2	1	1	2	1	7	3	5	3	3	1	1	40	3	4	1	3	2	2		3	2	4
1569	1	1	1	1	2	1	1	2	1	1	7	3	2	1	6	3	1	41	3	4	2	2	1	2		1	2	4
2248	1	1	1	2	2	4	2	2	4	4	7	3	2	1	1	1	2	41	3	4	1	2	6	2		98	2	98
1904	3	2	1	2	1	3	2	1	3	4	7	3	3	1	5	3	2	42	3	4	1	4	3	2		98	2	4
2422	1	1	1	2	1	3	2	1	3	4	7	3	3	1	7	3	1	42	3	3	1	3	6	2		3	2	4
2342	3	2	1	1	1	2	1	1	2	1	6	3	6	3	5	3	1	42	3	4	2	2	1	2		2	2	98
2531	3	2	1	2	1	3	1	1	2	3	7	3	1	1	4	2	2	42	3	3	1	2	6	2		1	2	3
35	1	1	1	2	2	4	2	2	4	4	6	3	1	1	1	1	2	43	3	5	1	2	3	2		98	2	98
235	1	1	1	2	1	3	1	1	2	3	7	3	6	3	5	3	2	43	3	4	2	1	2	2		2	2	4
706	1	1	1	1	2	1	1	2	1	1	7	3	4	2	4	2	2	43	3	1	2	1	2	2		2	2	98
842	1	1	1	2	2	4	2	2	4	4	5	3	5	3	5	3	2	43	3	6	2	2	6	2		1	2	98
21	3	2	1	1	2	1	2	2	4	2	5	3	6	3	4	2	2	43	3	2	2	2	2	2		97	2	4
788	3	2	1	1	1	2	1	1	2	1	6	3	5	3	4	2	2	43	3	2	2	2	2	2		98	2	2
2444	1	1	1	1	2	1	1	2	1	1	7	3	4	2	4	2	2	43	3	5	1	4	2	2		98	2	98
2553	1	1	1	2	2	4	2	2	4	4	7	3	4	2	4	2	1	43	3	6	1	2	2	2		4	2	5
2233	3	2	1	2	1	3	2	1	3	4	7	3	1	1	5	3	1	43	3	2	1	3	1	2		4	2	5
2253	3	2	1	1	1	2	1	1	2	1	5	3	5	3	6	3	1	44	3	5	1	3	3	2		2	2	4
2572	3	2	1	1	2	1	1	2	1	1	7	3	4	2	5	3	2	44	3	5	2	1	2	2		1	2	98
1204	1	1	1	2	2	4	2	2	4	4	7	3	1	1	6	3	1	45	4	4	1	2	6	2		2	2	6
791	3	2	1	1	2	1	1	2	1	1	7	3	1	1	1	1	2	45	4	4	1	2	6	2		98	2	98
1578	3	2	1	1	2	1	2	2	4	2	7	3	6	3	2	1	2	45	4	2	2	4	2	2		3	2	4
1659	3	2	1	1	2	1	2	2	4	2	7	3	3	1	3	1	1	45	4	2	1	3	2	2		2	2	3
2554	1	1	1	1	2	1	1	2	1	1	6	3	4	2	4	2	2	45	4	2	3	2	2	2		2	2	4
2593	3	2	1	2	2	4	2	2	4	4	7	3	1	1	4	2	2	45	4	5	1	3	2	2		98	2	3
485	3	2	1	2	2	4	2	2	4	4	5	3	3	1	5	3	2	46	4	4	2	2	2	2		98	2	98
1987	3	2	1	1	2	1	1	2	1	1	7	3	1	1	7	3	2	46	4	3	2	3	2	2		2	2	98
2551	1	1	1	1	2	1	1	2	1	1	7	3	5	3	5	3	2	46	4	6	1	2	2	2		2	2	2
2296	3	2	1	1	1	2	2	2	4	2	7	3	1	1	7	3	2	46	4	5	2	2	3	2		1	2	4
1678	1	1	1	1	2	1	1	2	1	1	7	3	6	3	2	1	1	47	4	2	1	3	1	2		2	2	3
575	3	2	1	2	2	4	2	2	4	4	7	3	1	1	4	2	1	47	4	4	1	2	2	2		3	2	3
9	1	1	1	1	2	1	1	2	1	1	7	3	7	3	7	3	1	48	4	3	1	2	2	2		98	2	4
686	1	1	1	1	1	2	1	1	2	1	7	3	4	2	4	2	1	48	4	5	1	2	2	2		1	2	98
238	3	2	1	2	1	3	2	1	3	4	5	3	4	2	4	2	2	48	4	5	2	1	2	2		2	2	3
626	3	2	1	1	2	1	1	2	1	1	7	3	2	1	4	2	2	48	4	3	1	4	2	2		5	2	3
2582	3	2	1	1	2	1	1	1	2	1	5	3	4	2	4	2	2	48	4	2	4	2	2	2		2	2	4
1451	1	1	1	1	2	1	1	2	1	1	7	3	6	3	4	2	2	49	4	1	1	3	2	2		98	2	98
737	3	2	1	2	1	3	2	2	4	4	7	3	1	1	6	3	1	49	4	5	1	2	2	2		2	2	1
845	3	2	1	1	1	2	1	1	2	1	6	3	4	2	4	2	1	49	4	4	1	2	1	2		98	2	4
1705	3	2	1	1	2	1	1	2	1	1	7	3	7	3	4	2	2	49	4	4	1	3	2	2		98	2	4
2480	3	2	1	2	2	4	2	2	4	4	5	3	4	2	5	3	1	49	4	4	1	4	6	2		5	2	2
242	3	2	1	2	2	4	2	2	4	4	7	3	5	3	5	3	2	50	4	4	2	1	2	2		1	2	4
2161	3	2	1	1	1	2	1	1	2	1	7	3	4	2	4	2	2	50	4	5	1	4	3	2		3	2	4
2238	3	2	1	1	2	1	1	2	1	1	7	3	3	1	5	3	1	50	4	5	1	3	2	2		2	2	4
2243	3	2	1	1	1	2	1	1	2	1	5	3	5	3	5	3	2	50	4	1	2	2	2	2		2	2	4
1914	3	2	1	1	2	1	1	2	1	1	7	3	4	2	6	3	1	51	4	4	1	2	6	2		3	2	3
2317	1	1	1	1	2	1	1	2	1	1	7	3	7	3	4	2	1	52	4	5	1	2	2	2		1	2	3
2490	1	1	1	1	2	1	1	2	1	1	7	3	6	3	7	3	1	52	4	5	1	4	1	2		3	2	4
1524	1	1	1	1	2	1	1	2	1	1	7	3	4	2	4	2	1	53	4	4	1	4	2	2		4	2	3
1663	1	1	1	1	2	1	1	2	1	1	7	3	5	3	4	2	1	53	4	1	1	3	2	2		3	2	4
1549	3	2	1	1	2	1	1	2	1	1	7	3	4	2	4	2	2	53	4	6	1	2	2	2		2	2	98
2274	1	1	1	1	2	1	1	2	1	1	7	3	6	3	5	3	1	53	4	3	4	2	2	2		3	2	5
2402	3	2	1	1	2	1	1	2	1	1	7	3	3	1	4	2	1	53	4	3	3	3	1	2		97	2	3
1272	1	1	1	1	2	1	1	2	1	1	7	3	4	2	4	2	1	54	4	2	1	4	2	2		98	2	5
1840	1	1	1	2	2	4	2	2	4	4	6	3	3	1	5	3	1	55	5	4	1	2	2	2		2	2	3
609	3	2	1	1	2	1	1	2	1	1	7	3	7	3	7	3	2	55	5	4	2	1	1	2		2	2	2
1346	3	2	1	1	2	1	1	2	1	1	3	1	4	2	2	1	1	55	5	3	2	3	1	2		1	2	4
1711	3	2	1	1	2	1	1	2	1	1	7	3	4	2	4	2	1	55	5	1	1	3	2	2		3	2	4
1797	3	2	1	1	2	1	1	2	1	1	7	3	7	3	7	3	1	55	5	6	2	3	1	2		2	2	3
1842	3	2	1	1	2	1	1	2	1	1	7	3	1	1	6	3	2	55	5	2	1	4	2	2		98	2	3
2163	1	1	1	2	1	3	1	1	2	3	4	2	4	2	4	2	2	55	5	1	2	1	2	2		98	2	98
2269	1	1	1	2	1	3	1	1	2	3	6	3	6	3	6	3	1	55	5	4	2	2	1	2		1	2	6
2386	3	2	1	2	2	4	2	2	4	4	6	3	4	2	5	3	1	55	5	2	1	1	2	2		3	2	98
10	1	1	1	1	2	1	1	2	1	1	7	3	6	3	7	3	1	56	5	2	3	2	3	2		3	2	4
589	1	1	1	2	2	4	2	2	4	4	7	3	7	3	4	2	2	56	5	3	2	2	2	2		2	2	3
747	1	1	1	1	2	1	1	2	1	1	7	3	3	1	5	3	2	56	5	4	1	2	2	2		2	2	3
546	3	2	1	1	2	1	2	2	4	2	7	3	4	2	7	3	1	56	5	2	1	2	2	2		2	2	4
2137	3	2	1	2	2	4	2	2	4	4	7	3	1	1	7	3	2	56	5	4	2	2	2	2		2	2	4
2234	3	2	1	2	2	4	2	2	4	4	5	3	5	3	1	1	1	56	5	4	2	1	1	2		1	2	98
2505	3	2	1	2	2	4	2	2	4	4	7	3	5	3	5	3	2	56	5	1	2	2	98	2		98	2	3
1989	3	2	1	1	2	1	2	2	4	2	7	3	5	3	5	3	1	57	5	4	1	4	3	2		98	2	4
2367	3	2	1	1	2	1	1	2	1	1	7	3	4	2	4	2	2	57	5	1	2	1	2	2		2	2	3
995	1	1	1	2	1	3	2	2	4	4	6	3	6	3	2	1	2	58	5	3	2	2	2	2		2	2	2
1025	1	1	1	2	1	3	1	2	1	3	7	3	4	2	5	3	2	58	5	4	2	2	2	2		2	2	2
1081	1	1	1	2	2	4	2	2	4	4	7	3	7	3	4	2	2	58	5	6	1	4	2	2		4	2	4
1015	3	2	1	1	1	2	1	2	1	1	4	2	4	2	4	2	1	58	5	4	1	1	2	2		98	2	4
2165	1	1	1	1	1	2	1	2	1	1	7	3	6	3	4	2	2	58	5	3	2	1	2	2		98	2	3
2536	1	1	1	1	2	1	1	2	1	1	7	3	4	2	4	2	2	58	5	1	2	2	2	2		98	2	3
231	1	1	1	2	1	3	2	2	4	4	7	3	4	2	3	1	2	59	5	1	1	1	2	2		3	2	4
1486	3	2	1	1	2	1	1	2	1	1	7	3	1	1	1	1	1	59	5	2	1	4	2	2		4	2	4
48	1	1	1	1	2	1	1	1	2	1	7	3	5	3	6	3	2	60	5	4	2	4	2	2		2	2	3
1608	1	1	1	1	2	1	1	1	2	1	7	3	3	1	5	3	2	60	5	2	1	3	2	2		4	2	98
2255	1	1	1	2	2	4	2	2	4	4	7	3	7	3	7	3	1	60	5	4	1	2	2	2		1	2	1
2016	1	1	1	1	2	1	1	2	1	1	5	3	2	1	4	2	1	61	5	3	2	2	3	2		2	2	4
424	3	2	1	1	2	1	1	2	1	1	7	3	1	1	6	3	2	63	5	5	2	1	2	2		2	2	4
2403	3	2	1	1	2	1	1	2	1	1	6	3	7	3	7	3	2	63	5	4	2	1	2	2		2	2	5
330	1	1	1	2	2	4	2	1	3	4	7	3	2	1	2	1	2	64	5	5	2	1	4	2		2	2	3
976	3	2	1	2	2	4	2	2	4	4	7	3	6	3	4	2	2	64	5	4	2	1	2	2		2	2	2
181	1	1	1	1	2	1	1	1	2	1	7	3	5	3	5	3	1	65	6	6	3	3	2	2		2	2	5
1508	1	1	1	1	1	2	1	2	1	1	7	3	6	3	3	1	1	65	6	2	2	4	3	2		1	2	6
1624	1	1	1	1	2	1	1	2	1	1	7	3	4	2	4	2	1	65	6	5	1	3	3	2		3	2	3
216	3	2	1	1	2	1	1	2	1	1	7	3	4	2	4	2	2	65	6	5	3	3	3	2		2	2	4
465	3	2	1	2	2	4	2	2	4	4	7	3	1	1	5	3	2	65	6	1	1	4	2	2		98	2	4
2312	1	1	1	2	2	4	1	2	1	3	5	3	5	3	4	2	2	65	6	4	2	1	2	2		3	2	3
2492	1	1	1	1	2	1	1	2	1	1	7	3	4	2	6	3	1	65	6	6	3	1	2	2		2	2	4
2127	3	2	1	2	2	4	2	2	4	4	7	3	4	2	5	3	1	65	6	2	3	1	2	2		1	2	4
2254	3	2	1	2	2	4	2	2	4	4	7	3	1	1	4	2	1	65	6	1	3	1	6	2		4	2	3
2563	3	2	1	1	2	1	1	1	2	1	4	2	4	2	4	2	2	65	6	2	2	2	2	2		98	2	4
738	1	1	1	1	2	1	1	2	1	1	6	3	2	1	6	3	1	66	6	4	3	2	2	2		2	2	4
1012	1	1	1	2	1	3	2	1	3	4	7	3	4	2	4	2	1	66	6	5	3	3	2	2		3	2	4
2062	3	2	1	1	1	2	2	2	4	2	7	3	3	1	3	1	2	66	6	5	3	2	5	2		2	2	3
2158	3	2	1	2	2	4	2	2	4	4	7	3	2	1	4	2	1	66	6	4	3	1	2	2		98	2	98
2343	3	2	1	1	1	2	2	2	4	2	6	3	5	3	7	3	2	66	6	4	2	1	2	2		97	2	4
2146	3	2	1	2	2	4	2	2	4	4	7	3	1	1	3	1	2	67	6	4	3	1	2	2		98	2	5
126	1	1	1	2	1	3	2	2	4	4	7	3	4	2	5	3	1	68	6	5	3	4	3	2		3	2	5
448	1	1	1	1	1	2	1	1	2	1	7	3	6	3	4	2	2	69	6	3	3	1	5	2		1	2	5
2592	1	1	1	1	1	2	1	1	2	1	7	3	1	1	7	3	2	69	6	5	3	1	2	2		1	2	3
129	1	1	1	2	1	3	2	2	4	4	6	3	3	1	3	1	1	70	6	4	3	3	2	2		4	2	5
1543	3	2	1	1	1	2	1	1	2	1	6	3	3	1	3	1	1	70	6	3	3	2	5	2		2	2	4
2232	1	1	1	1	1	2	1	1	2	1	7	3	1	1	1	1	2	72	6	2	2	1	2	2		2	2	4
194	3	2	1	2	1	3	1	1	2	3	5	3	6	3	6	3	2	75	7	2	1	3	2	2		2	2	4
1166	1	1	1	1	2	1	1	2	1	1	7	3	6	3	6	3	1	76	7	2	3	2	2	2		2	2	4
503	1	1	1	1	1	2	1	1	2	1	3	1	4	2	4	2	1	18	1	3	4	2	98	2		97	3	4
1280	1	1	1	2	1	3	2	2	4	4	7	3	1	1	1	1	1	18	1	3	4	3	1	2		3	3	2
1397	1	1	1	2	2	4	1	2	1	3	7	3	5	3	6	3	1	18	1	6	4	3	1	2		2	3	98
1209	3	2	1	2	1	3	1	2	1	3	6	3	7	3	4	2	1	18	1	4	4	3	1	2		2	3	5
2328	3	2	1	2	2	4	1	2	1	3	7	3	3	1	5	3	1	18	1	4	4	3	1	2		2	3	2
2427	3	2	1	1	2	1	1	1	2	1	7	3	3	1	3	1	2	18	1	3	4	2	98	2		4	3	3
2518	3	2	1	2	2	4	1	1	2	3	6	3	2	1	4	2	1	18	1	4	4	2	1	2		1	3	4
594	1	1	1	1	1	2	1	1	2	1	7	3	4	2	5	3	1	19	1	3	4	2	1	2		98	3	2
1143	1	1	1	1	2	1	2	2	4	2	6	3	6	3	2	1	1	19	1	6	4	4	1	2		4	3	6
1107	3	2	1	1	1	2	1	1	2	1	7	3	1	1	1	1	1	19	1	4	4	3	6	2		2	3	3
1133	3	2	1	2	1	3	2	1	3	4	7	3	4	2	6	3	1	19	1	6	4	3	1	2		2	3	98
1288	3	2	1	2	1	3	2	1	3	4	7	3	4	2	5	3	1	19	1	5	4	3	1	2		3	3	98
2337	3	2	1	1	1	2	1	1	2	1	7	3	4	2	4	2	1	19	1	4	4	2	98	2		97	3	2
932	1	1	1	1	1	2	1	2	1	1	7	3	5	3	5	3	1	20	1	2	4	3	1	2		1	3	2
1088	1	1	1	1	1	2	1	2	1	1	6	3	5	3	5	3	1	20	1	1	4	3	1	2		1	3	4
1115	1	1	1	2	2	4	1	1	2	3	7	3	6	3	4	2	1	20	1	5	4	3	1	2		97	3	3
1476	1	1	1	1	1	2	1	2	1	1	7	3	4	2	4	2	1	20	1	2	4	3	1	2		98	3	4
541	3	2	1	1	1	2	1	2	1	1	4	2	2	1	6	3	1	20	1	1	4	2	1	2		97	3	3
853	3	2	1	1	1	2	1	1	2	1	5	3	4	2	4	2	1	20	1	4	4	1	1	2		3	3	3
1457	3	2	1	1	2	1	1	2	1	1	7	3	3	1	5	3	1	20	1	2	4	3	1	2		2	3	2
2376	1	1	1	1	1	2	2	1	3	2	7	3	4	2	4	2	1	20	1	1	2	2	1	2		1	3	3
14	1	1	1	2	1	3	2	2	4	4	7	3	7	3	6	3	2	21	1	5	4	1	1	2		98	3	3
874	1	1	1	2	1	3	2	1	3	4	6	3	2	1	3	1	1	21	1	2	4	3	1	2		5	3	3
1016	1	1	1	1	2	1	1	2	1	1	6	3	4	2	5	3	1	21	1	5	4	2	1	2		1	3	5
1078	1	1	1	1	1	2	1	2	1	1	6	3	4	2	2	1	2	21	1	1	4	4	1	2		2	3	4
1192	1	1	1	1	2	1	1	2	1	1	7	3	6	3	6	3	1	21	1	6	4	3	6	2		2	3	2
1417	1	1	1	1	2	1	1	2	1	1	7	3	6	3	4	2	2	21	1	1	4	3	1	2		98	3	3
1533	1	1	1	2	2	4	2	2	4	4	7	3	1	1	1	1	1	21	1	2	4	3	1	2		98	3	3
19	3	2	1	1	2	1	1	2	1	1	7	3	4	2	5	3	1	21	1	4	4	4	1	2		2	3	98
535	3	2	1	1	2	1	1	2	1	1	6	3	4	2	6	3	1	21	1	2	4	3	1	2		98	3	4
537	3	2	1	1	2	1	1	2	1	1	5	3	4	2	5	3	1	21	1	6	4	1	1	2		98	3	98
846	3	2	1	1	2	1	1	1	2	1	2	1	4	2	4	2	1	21	1	1	4	2	1	2		97	3	3
1077	3	2	1	1	1	2	1	2	1	1	7	3	3	1	6	3	2	21	1	3	4	3	1	2		2	3	2
1086	3	2	1	1	2	1	1	2	1	1	7	3	2	1	2	1	2	21	1	5	4	3	1	2		2	3	3
1108	3	2	1	1	1	2	1	1	2	1	7	3	5	3	7	3	1	21	1	1	4	3	1	2		2	3	2
1217	3	2	1	1	2	1	1	2	1	1	7	3	1	1	3	1	2	21	1	2	4	3	6	2		98	3	3
2000	3	2	1	1	2	1	1	2	1	1	3	1	4	2	4	2	2	21	1	4	4	3	1	2		98	3	98
2503	1	1	1	1	2	1	1	2	1	1	7	3	4	2	4	2	1	21	1	5	1	3	1	2		3	3	3
2511	1	1	1	1	1	2	1	1	2	1	7	3	4	2	5	3	1	21	1	4	4	3	1	2		1	3	2
2530	1	1	1	1	1	2	1	1	2	1	7	3	5	3	2	1	1	21	1	1	1	3	1	2		2	3	1
2030	3	2	1	1	1	2	1	2	1	1	7	3	3	1	3	1	2	21	1	4	4	4	6	2		97	3	5
2128	3	2	1	2	2	4	2	1	3	4	5	3	7	3	6	3	2	21	1	4	4	2	1	2		98	3	3
2276	3	2	1	1	1	2	1	1	2	1	7	3	4	2	4	2	2	21	1	4	2	2	1	2		97	3	2
2321	3	2	1	1	1	2	1	1	2	1	7	3	1	1	4	2	2	21	1	3	4	3	1	2		2	3	2
2331	3	2	1	1	2	1	1	1	2	1	7	3	4	2	3	1	2	21	1	2	4	3	6	2		98	3	3
2371	3	2	1	2	1	3	1	1	2	3	7	3	6	3	4	2	2	21	1	4	4	2	1	2		2	3	2
2380	3	2	1	2	2	4	2	2	4	4	1	1	1	1	1	1	1	21	1	5	2	2	1	2		97	3	1
506	1	1	1	1	1	2	1	1	2	1	4	2	4	2	4	2	1	22	1	5	1	2	1	2		2	3	5
730	1	1	1	2	1	3	1	1	2	3	1	1	3	1	4	2	2	22	1	4	2	2	1	2		97	3	4
1091	1	1	1	1	2	1	1	1	2	1	7	3	5	3	3	1	2	22	1	2	4	3	1	2		3	3	2
1243	1	1	1	2	1	3	2	1	3	4	7	3	5	3	7	3	2	22	1	5	2	4	1	2		3	3	4
1535	1	1	1	2	1	3	2	1	3	4	7	3	2	1	2	1	2	22	1	3	4	3	6	2		97	3	98
1862	1	1	1	1	2	1	1	2	1	1	7	3	2	1	3	1	2	22	1	2	4	3	1	2		98	3	4
848	3	2	1	1	1	2	1	2	1	1	7	3	6	3	1	1	1	22	1	5	4	3	1	2		98	3	98
1024	3	2	1	1	2	1	1	2	1	1	6	3	3	1	4	2	2	22	1	2	4	3	1	2		97	3	4
1122	3	2	1	2	1	3	2	1	3	4	7	3	5	3	4	2	2	22	1	4	4	3	1	2		1	3	2
1130	3	2	1	1	1	2	1	2	1	1	7	3	4	2	4	2	2	22	1	6	4	4	1	2		97	3	3
1404	3	2	1	1	2	1	2	1	3	2	6	3	1	1	5	3	1	22	1	2	4	3	1	2		97	3	4
2074	1	1	1	1	1	2	2	2	4	2	3	1	5	3	4	2	1	22	1	2	1	3	1	2		2	3	7
2169	1	1	1	1	2	1	1	1	2	1	5	3	6	3	4	2	1	22	1	4	1	3	1	2		2	3	2
2410	1	1	1	1	1	2	2	2	4	2	4	2	4	2	4	2	1	22	1	1	4	4	1	2		3	3	4
2153	3	2	1	1	1	2	1	1	2	1	7	3	7	3	3	1	2	22	1	4	2	1	6	2		97	3	4
2483	3	2	1	2	2	4	2	2	4	4	7	3	5	3	4	2	1	22	1	2	4	1	6	2		1	3	2
2484	3	2	1	2	2	4	1	2	1	3	7	3	4	2	4	2	2	22	1	3	2	2	6	2		2	3	98
13	1	1	1	1	2	1	1	2	1	1	6	3	2	1	3	1	2	23	1	4	4	3	1	2		5	3	4
500	1	1	1	1	2	1	1	2	1	1	7	3	1	1	5	3	2	23	1	5	1	1	6	2		1	3	98
875	1	1	1	1	1	2	2	1	3	2	4	2	4	2	4	2	2	23	1	6	2	2	1	2		1	3	4
938	1	1	1	1	2	1	1	2	1	1	7	3	2	1	1	1	2	23	1	4	4	3	1	2		2	3	4
1061	1	1	1	2	2	4	1	1	2	3	6	3	2	1	4	2	2	23	1	3	4	3	1	2		97	3	2
1093	1	1	1	1	1	2	1	1	2	1	5	3	5	3	4	2	2	23	1	3	4	3	1	2		1	3	2
1102	1	1	1	1	1	2	2	2	4	2	3	1	3	1	5	3	1	23	1	3	4	3	6	2		97	3	3
1119	1	1	1	1	1	2	1	1	2	1	7	3	1	1	1	1	2	23	1	5	4	4	1	2		3	3	2
1249	1	1	1	2	1	3	2	1	3	4	7	3	1	1	1	1	2	23	1	5	1	3	1	2		2	3	3
1416	1	1	1	1	1	2	1	2	1	1	7	3	2	1	4	2	2	23	1	1	4	3	1	2		2	3	1
215	3	2	1	1	1	2	1	2	1	1	7	3	4	2	4	2	2	23	1	2	4	3	6	2		2	3	2
577	3	2	1	1	1	2	1	1	2	1	7	3	1	1	4	2	2	23	1	2	1	3	6	2		2	3	2
957	3	2	1	2	1	3	2	1	3	4	7	3	2	1	5	3	2	23	1	5	4	3	6	2		98	3	4
1095	3	2	1	1	2	1	1	2	1	1	7	3	6	3	3	1	2	23	1	3	4	4	1	2		3	3	4
1213	3	2	1	1	1	2	1	2	1	1	7	3	1	1	5	3	2	23	1	5	4	3	1	2		2	3	2
1348	3	2	1	1	1	2	1	1	2	1	7	3	1	1	1	1	2	23	1	1	4	4	1	2		4	3	4
1374	3	2	1	1	2	1	1	2	1	1	7	3	4	2	4	2	2	23	1	6	2	2	1	2		1	3	4
1515	3	2	1	1	2	1	1	2	1	1	7	3	4	2	5	3	2	23	1	5	2	4	1	2		98	3	4
1853	3	2	1	1	2	1	1	2	1	1	6	3	2	1	2	1	2	23	1	2	1	4	1	2		4	3	2
1971	3	2	1	2	2	4	2	2	4	4	7	3	3	1	3	1	2	23	1	5	1	4	1	2		2	3	3
2302	1	1	1	1	1	2	1	1	2	1	7	3	5	3	3	1	2	23	1	4	1	4	1	2		2	3	4
2314	1	1	1	1	1	2	1	1	2	1	7	3	6	3	6	3	1	23	1	2	4	3	6	2		2	3	2
2387	1	1	1	1	1	2	1	1	2	1	7	3	4	2	3	1	2	23	1	4	4	3	1	2		2	3	5
2436	1	1	1	1	1	2	1	1	2	1	7	3	4	2	6	3	2	23	1	1	1	4	1	2		1	3	3
2462	1	1	1	1	2	1	1	2	1	1	5	3	4	2	5	3	1	23	1	3	4	3	1	2		3	3	2
2022	3	2	1	1	1	2	1	1	2	1	1	1	1	1	5	3	1	23	1	5	2	1	98	2		1	3	1
2027	3	2	1	1	2	1	1	1	2	1	6	3	5	3	5	3	2	23	1	5	4	3	1	2		5	3	3
2069	3	2	1	1	2	1	1	2	1	1	5	3	2	1	6	3	2	23	1	6	4	3	6	2		2	3	1
2120	3	2	1	1	2	1	1	2	1	1	7	3	4	2	5	3	2	23	1	5	1	4	1	2		1	3	4
2458	3	2	1	1	1	2	1	2	1	1	7	3	4	2	1	1	2	23	1	5	4	1	1	2		1	3	3
2565	3	2	1	2	2	4	2	2	4	4	7	3	4	2	4	2	2	23	1	2	4	2	6	2		2	3	98
87	1	1	1	1	1	2	1	1	2	1	4	2	7	3	3	1	2	24	1	5	2	2	6	2		2	3	98
996	1	1	1	1	1	2	2	1	3	2	7	3	7	3	4	2	2	24	1	5	4	3	1	2		2	3	2
1179	1	1	1	1	2	1	1	2	1	1	7	3	2	1	6	3	2	24	1	2	1	4	6	2		3	3	3
1340	1	1	1	1	2	1	1	2	1	1	4	2	6	3	4	2	1	24	1	2	2	3	1	2		98	3	1
1493	1	1	1	1	1	2	1	1	2	1	7	3	4	2	4	2	2	24	1	5	1	2	6	2		1	3	3
28	3	2	1	1	2	1	1	2	1	1	5	3	4	2	5	3	2	24	1	2	1	4	1	2		1	3	2
955	3	2	1	2	1	3	2	2	4	4	4	2	5	3	3	1	1	24	1	4	4	2	1	2		1	3	4
1135	3	2	1	2	2	4	1	2	1	3	7	3	1	1	5	3	2	24	1	1	4	4	1	2		97	3	4
1136	3	2	1	1	1	2	1	1	2	1	6	3	4	2	4	2	2	24	1	1	4	4	1	2		98	3	2
1423	3	2	1	1	2	1	1	2	1	1	7	3	7	3	4	2	2	24	1	3	4	4	1	2		98	3	98
1511	3	2	1	1	2	1	1	2	1	1	7	3	6	3	3	1	2	24	1	3	2	2	6	2		2	3	5
1644	3	2	1	1	1	2	1	2	1	1	7	3	2	1	2	1	2	24	1	4	1	4	1	2		2	3	3
2123	1	1	1	1	2	1	1	2	1	1	7	3	3	1	7	3	2	24	1	2	1	4	1	2		5	3	4
2453	1	1	1	1	2	1	1	2	1	1	7	3	1	1	1	1	2	24	1	5	4	4	1	2		98	3	2
2073	3	2	1	1	1	2	1	2	1	1	7	3	1	1	6	3	2	24	1	2	1	3	1	2		98	3	2
2275	3	2	1	1	1	2	2	1	3	2	5	3	5	3	6	3	1	24	1	3	4	1	2	2		2	3	4
2406	3	2	1	1	1	2	2	2	4	2	6	3	4	2	5	3	2	24	1	4	2	2	6	2		1	3	4
811	1	1	1	1	2	1	1	2	1	1	7	3	1	1	1	1	1	25	2	3	1	4	1	2		2	3	3
991	1	1	1	1	1	2	1	1	2	1	3	1	5	3	7	3	1	25	2	4	2	2	2	2		1	3	6
1319	1	1	1	1	1	2	1	2	1	1	6	3	4	2	4	2	2	25	2	3	1	3	6	2		2	3	2
1329	1	1	1	2	2	4	2	2	4	4	4	2	5	3	7	3	2	25	2	4	2	3	1	2		97	3	3
1398	1	1	1	2	2	4	2	1	3	4	7	3	5	3	5	3	2	25	2	4	4	4	6	2		2	3	2
1888	1	1	1	1	1	2	1	1	2	1	7	3	5	3	6	3	1	25	2	5	2	3	1	2		98	3	3
619	3	2	1	1	2	1	1	1	2	1	7	3	1	1	5	3	2	25	2	4	4	4	1	2		97	3	98
664	3	2	1	2	1	3	1	2	1	3	6	3	5	3	7	3	2	25	2	5	2	2	1	2		98	3	98
889	3	2	1	2	2	4	2	2	4	4	7	3	1	1	6	3	2	25	2	3	4	4	1	2		2	3	2
1226	3	2	1	1	2	1	1	2	1	1	4	2	4	2	4	2	2	25	2	4	2	3	6	2		1	3	4
1756	3	2	1	2	2	4	2	2	4	4	7	3	1	1	4	2	1	25	2	3	1	3	1	2		4	3	3
1798	3	2	1	1	1	2	1	2	1	1	7	3	3	1	3	1	2	25	2	1	1	3	1	2		4	3	4
2132	1	1	1	1	1	2	1	2	1	1	7	3	5	3	6	3	2	25	2	5	4	3	1	2		1	3	3
2319	1	1	1	1	1	2	1	2	1	1	6	3	3	1	3	1	2	25	2	4	1	3	1	2		2	3	5
2358	1	1	1	1	2	1	1	2	1	1	7	3	4	2	1	1	2	25	2	2	1	4	6	2		3	3	4
2571	1	1	1	1	2	1	1	2	1	1	7	3	1	1	5	3	2	25	2	1	2	3	6	2		98	3	4
2172	3	2	1	1	1	2	1	2	1	1	7	3	4	2	4	2	2	25	2	4	1	3	1	2		2	3	98
2366	3	2	1	2	1	3	2	1	3	4	5	3	4	2	3	1	2	25	2	2	2	1	1	2		3	3	4
1013	1	1	1	1	2	1	1	2	1	1	7	3	2	1	2	1	1	26	2	6	4	3	1	2		2	3	2
1407	1	1	1	1	1	2	1	1	2	1	4	2	4	2	3	1	2	26	2	4	1	2	1	2		98	3	1
1972	1	1	1	1	2	1	1	2	1	1	7	3	1	1	1	1	2	26	2	2	1	3	6	2		4	3	4
1000	3	2	1	1	1	2	2	1	3	2	7	3	4	2	7	3	2	26	2	5	1	3	1	2		4	3	5
1739	3	2	1	1	1	2	1	1	2	1	7	3	2	1	3	1	2	26	2	2	1	4	1	2		2	3	4
1969	3	2	1	2	1	3	2	1	3	4	7	3	5	3	5	3	1	26	2	1	2	3	1	2		4	3	2
2318	3	2	1	1	1	2	1	1	2	1	6	3	5	3	4	2	2	26	2	1	1	3	1	2		2	3	5
2499	3	2	1	1	2	1	1	2	1	1	7	3	5	3	6	3	1	26	2	4	2	4	1	2		4	3	2
2509	3	2	1	1	2	1	1	2	1	1	7	3	4	2	5	3	1	26	2	4	4	3	1	2		97	3	3
2	1	1	1	1	1	2	1	1	2	1	7	3	5	3	5	3	1	27	2	4	1	4	1	2		5	3	3
553	1	1	1	2	2	4	2	2	4	4	7	3	4	2	4	2	2	27	2	5	2	2	2	2		98	3	98
892	1	1	1	1	2	1	1	2	1	1	6	3	6	3	4	2	1	27	2	2	2	4	1	2		3	3	2
1131	1	1	1	1	2	1	1	2	1	1	7	3	7	3	7	3	1	27	2	5	1	1	6	2		3	3	98
1207	1	1	1	1	1	2	1	1	2	1	4	2	5	3	4	2	2	27	2	1	1	2	1	2		2	3	3
1617	1	1	1	1	1	2	1	2	1	1	6	3	2	1	4	2	2	27	2	5	1	4	6	2		1	3	5
523	3	2	1	1	1	2	1	1	2	1	7	3	4	2	5	3	2	27	2	4	2	3	1	2		97	3	4
661	3	2	1	1	1	2	1	2	1	1	7	3	4	2	7	3	2	27	2	3	4	1	1	2		2	3	4
920	3	2	1	1	1	2	2	1	3	2	5	3	3	1	3	1	2	27	2	1	1	4	6	2		3	3	3
1475	3	2	1	1	1	2	2	1	3	2	7	3	1	1	4	2	2	27	2	3	1	3	1	2		2	3	4
1582	3	2	1	2	2	4	2	2	4	4	7	3	4	2	4	2	2	27	2	5	2	3	2	2		2	3	98
1761	3	2	1	1	1	2	1	1	2	1	6	3	3	1	3	1	2	27	2	4	1	4	1	2		98	3	4
2107	1	1	1	1	1	2	2	1	3	2	5	3	4	2	4	2	1	27	2	2	2	3	1	2		98	3	3
2527	1	1	1	2	2	4	2	2	4	4	7	3	4	2	5	3	2	27	2	5	2	3	6	2		97	3	4
2512	3	2	1	1	2	1	1	2	1	1	6	3	7	3	3	1	1	27	2	4	4	3	1	2		4	3	2
550	1	1	1	1	2	1	1	2	1	1	7	3	4	2	7	3	2	28	2	4	1	4	6	2		4	3	98
911	1	1	1	1	2	1	1	2	1	1	7	3	1	1	2	1	1	28	2	1	2	4	6	2		1	3	4
946	1	1	1	1	2	1	1	1	2	1	7	3	1	1	5	3	1	28	2	4	1	1	6	2		5	3	4
1293	1	1	1	2	2	4	2	2	4	4	4	2	1	1	4	2	1	28	2	2	1	3	1	2		3	3	98
927	3	2	1	1	1	2	1	2	1	1	7	3	4	2	4	2	1	28	2	4	1	4	1	2		3	3	3
1121	3	2	1	2	2	4	2	2	4	4	6	3	6	3	6	3	2	28	2	5	2	2	1	2		2	3	6
1350	3	2	1	1	1	2	1	1	2	1	6	3	5	3	4	2	2	28	2	3	1	4	6	2		3	3	6
2035	1	1	1	1	1	2	1	1	2	1	6	3	4	2	4	2	2	28	2	4	1	3	1	2		1	3	98
2191	1	1	1	1	1	2	1	1	2	1	3	1	4	2	4	2	1	28	2	5	1	4	1	2		5	3	3
2194	1	1	1	1	2	1	1	2	1	1	2	1	5	3	5	3	1	28	2	5	1	3	6	2		3	3	3
2267	1	1	1	1	2	1	1	2	1	1	1	1	6	3	4	2	2	28	2	5	2	4	6	2		3	3	4
2372	1	1	1	1	1	2	1	1	2	1	6	3	4	2	5	3	2	28	2	2	2	3	2	2		98	3	5
2071	3	2	1	1	1	2	1	1	2	1	7	3	1	1	7	3	2	28	2	6	1	3	2	2		2	3	4
2323	3	2	1	1	2	1	1	2	1	1	6	3	3	1	3	1	1	28	2	1	1	4	1	2		2	3	5
2409	3	2	1	2	2	4	2	2	4	4	7	3	1	1	4	2	2	28	2	3	1	3	3	2		2	3	4
2470	3	2	1	1	1	2	1	1	2	1	5	3	2	1	5	3	1	28	2	4	2	3	6	2		3	3	2
2581	3	2	1	1	1	2	2	2	4	2	7	3	1	1	7	3	1	28	2	5	2	3	1	2		1	3	4
259	1	1	1	2	2	4	1	2	1	3	7	3	4	2	6	3	2	29	2	3	1	1	6	2		3	3	98
1241	1	1	1	1	1	2	2	1	3	2	6	3	5	3	4	2	1	29	2	5	1	3	1	2		3	3	5
1776	1	1	1	1	2	1	1	1	2	1	7	3	4	2	5	3	2	29	2	1	2	4	1	2		97	3	98
1777	1	1	1	1	1	2	1	2	1	1	6	3	2	1	3	1	2	29	2	1	1	4	6	2		3	3	2
1815	1	1	1	2	2	4	2	1	3	4	7	3	1	1	5	3	2	29	2	5	1	3	6	2		2	3	2
1931	1	1	1	1	2	1	2	1	3	2	6	3	4	2	4	2	2	29	2	1	2	4	1	2		98	3	4
648	3	2	1	1	2	1	1	2	1	1	7	3	1	1	1	1	1	29	2	4	2	3	6	2		2	3	3
1430	3	2	1	1	1	2	1	1	2	1	4	2	5	3	1	1	2	29	2	3	1	1	1	2		1	3	4
1487	3	2	1	1	2	1	1	2	1	1	5	3	3	1	4	2	2	29	2	1	4	3	6	2		2	3	4
1924	3	2	1	1	1	2	1	1	2	1	7	3	4	2	4	2	1	29	2	2	1	4	1	2		5	3	5
1967	3	2	1	1	2	1	2	2	4	2	6	3	5	3	5	3	2	29	2	2	1	3	1	2		2	3	2
2025	3	2	1	2	2	4	1	2	1	3	7	3	3	1	6	3	2	29	2	4	1	3	6	2		1	3	4
2368	3	2	1	1	2	1	1	2	1	1	7	3	1	1	7	3	2	29	2	1	1	3	1	2		98	3	3
32	3	2	1	1	2	1	1	2	1	1	7	3	4	2	4	2	2	30	2	2	1	4	6	2		2	3	1
1001	3	2	1	1	1	2	1	1	2	1	7	3	6	3	6	3	1	30	2	6	4	4	1	2		5	3	98
1070	3	2	1	2	1	3	2	2	4	4	7	3	1	1	2	1	1	30	2	5	2	2	6	2		2	3	98
1268	3	2	1	2	1	3	2	1	3	4	6	3	1	1	4	2	2	30	2	4	1	4	1	2		5	3	3
1441	3	2	1	2	2	4	2	2	4	4	7	3	1	1	3	1	1	30	2	3	1	3	1	2		3	3	2
1622	3	2	1	1	2	1	1	2	1	1	7	3	4	2	5	3	2	30	2	2	2	4	6	2		3	3	3
1694	3	2	1	1	2	1	2	2	4	2	7	3	4	2	4	2	2	30	2	4	1	2	1	2		2	3	2
1710	3	2	1	1	2	1	1	2	1	1	7	3	3	1	4	2	2	30	2	6	1	3	3	2		2	3	2
1754	3	2	1	1	2	1	2	2	4	2	7	3	7	3	5	3	2	30	2	5	1	4	1	2		2	3	3
1827	3	2	1	1	1	2	1	1	2	1	6	3	2	1	4	2	2	30	2	2	1	4	6	2		5	3	3
1835	3	2	1	2	1	3	1	2	1	3	7	3	5	3	6	3	1	30	2	5	2	3	6	2		2	3	2
1869	3	2	1	2	1	3	2	1	3	4	7	3	1	1	4	2	2	30	2	4	1	3	6	2		4	3	3
2293	1	1	1	1	2	1	1	2	1	1	7	3	4	2	3	1	2	30	2	5	1	3	2	2		98	3	5
2382	1	1	1	1	2	1	1	2	1	1	6	3	3	1	2	1	2	30	2	6	1	4	1	2		2	3	3
2375	3	2	1	1	1	2	1	2	1	1	6	3	3	1	4	2	2	30	2	4	2	3	6	2		1	3	4
2525	3	2	1	2	2	4	2	1	3	4	6	3	2	1	5	3	1	30	2	4	1	2	1	2		2	3	2
2544	3	2	1	1	2	1	1	2	1	1	7	3	4	2	4	2	2	30	2	5	1	3	1	2		98	3	3
637	1	1	1	1	1	2	1	1	2	1	2	1	2	1	2	1	1	31	2	4	1	4	6	2		5	3	5
808	1	1	1	1	2	1	1	2	1	1	7	3	4	2	3	1	2	31	2	5	2	2	6	2		1	3	4
1605	1	1	1	1	1	2	1	2	1	1	6	3	4	2	4	2	2	31	2	1	1	4	6	2		4	3	3
1753	1	1	1	2	2	4	2	1	3	4	7	3	2	1	4	2	1	31	2	5	1	4	1	2		4	3	1
713	3	2	1	2	2	4	1	2	1	3	7	3	7	3	5	3	2	31	2	2	1	1	1	2		97	3	4
1017	3	2	1	1	2	1	1	2	1	1	7	3	2	1	3	1	1	31	2	6	1	3	2	2		3	3	3
1245	3	2	1	2	2	4	2	2	4	4	6	3	5	3	4	2	1	31	2	1	2	2	1	2		4	3	4
2188	1	1	1	1	2	1	1	2	1	1	6	3	3	1	5	3	1	31	2	2	1	4	1	2		3	3	3
2209	1	1	1	1	1	2	1	1	2	1	5	3	2	1	5	3	2	31	2	4	1	2	1	2		2	3	98
2569	1	1	1	1	2	1	1	2	1	1	6	3	2	1	2	1	1	31	2	4	1	4	6	2		3	3	4
2061	3	2	1	2	1	3	1	2	1	3	4	2	4	2	4	2	2	31	2	2	2	3	2	2		98	3	3
2087	3	2	1	2	1	3	2	2	4	4	4	2	4	2	4	2	1	31	2	3	1	3	2	2		3	3	3
2113	3	2	1	1	2	1	2	2	4	2	7	3	1	1	5	3	2	31	2	2	1	4	6	2		4	3	2
2138	3	2	1	1	1	2	1	2	1	1	7	3	1	1	6	3	2	31	2	1	1	4	6	2		98	3	4
2533	3	2	1	1	2	1	1	2	1	1	7	3	4	2	6	3	2	31	2	4	1	3	1	2		2	3	4
1601	1	1	1	1	2	1	1	2	1	1	7	3	4	2	4	2	2	32	2	4	1	3	1	2		1	3	98
1653	1	1	1	1	1	2	1	2	1	1	4	2	4	2	4	2	2	32	2	3	1	3	6	2		98	3	4
1683	1	1	1	2	1	3	1	1	2	3	7	3	4	2	4	2	1	32	2	1	1	4	6	2		4	3	5
1994	1	1	1	1	1	2	1	1	2	1	7	3	4	2	4	2	2	32	2	6	1	3	6	2		2	3	6
68	3	2	1	1	2	1	1	2	1	1	7	3	5	3	6	3	2	32	2	2	1	1	2	2		98	3	2
501	3	2	1	1	2	1	1	2	1	1	6	3	5	3	3	1	2	32	2	4	1	4	6	2		3	3	1
510	3	2	1	2	2	4	2	2	4	4	7	3	6	3	7	3	1	32	2	1	2	2	1	2		2	3	5
792	3	2	1	1	2	1	1	2	1	1	7	3	5	3	7	3	1	32	2	3	2	2	1	2		1	3	98
1170	3	2	1	2	2	4	1	2	1	3	7	3	4	2	4	2	1	32	2	2	1	1	6	2		98	3	7
1458	3	2	1	1	1	2	1	1	2	1	1	1	3	1	2	1	1	32	2	3	1	3	2	2		98	3	5
1574	3	2	1	1	2	1	1	2	1	1	7	3	4	2	4	2	1	32	2	4	1	3	2	2		2	3	3
2050	1	1	1	1	2	1	1	2	1	1	7	3	6	3	6	3	2	32	2	6	2	3	2	2		2	3	5
2548	1	1	1	1	2	1	1	2	1	1	7	3	5	3	4	2	2	32	2	6	1	4	2	2		4	3	3
250	1	1	1	1	1	2	1	1	2	1	6	3	4	2	6	3	1	33	2	3	1	1	1	2		3	3	3
482	1	1	1	1	1	2	1	1	2	1	4	2	4	2	4	2	2	33	2	2	2	2	2	2		98	3	98
893	1	1	1	1	2	1	1	2	1	1	6	3	2	1	3	1	2	33	2	4	1	3	3	2		2	3	5
950	1	1	1	1	1	2	2	1	3	2	5	3	2	1	4	2	2	33	2	6	1	4	2	2		5	3	4
1282	1	1	1	1	2	1	1	2	1	1	7	3	4	2	5	3	2	33	2	4	1	3	6	2		3	3	3
1339	1	1	1	1	2	1	1	1	2	1	5	3	3	1	5	3	2	33	2	4	1	4	1	2		5	3	98
1390	1	1	1	1	2	1	1	2	1	1	7	3	6	3	3	1	2	33	2	3	1	4	1	2		1	3	2
1452	1	1	1	1	1	2	1	1	2	1	7	3	1	1	4	2	2	33	2	3	1	4	6	2		2	3	3
1496	1	1	1	1	2	1	1	2	1	1	7	3	4	2	4	2	2	33	2	4	1	4	1	2		3	3	4
1701	1	1	1	1	2	1	1	2	1	1	4	2	5	3	5	3	2	33	2	6	1	2	3	2		1	3	2
1768	1	1	1	1	2	1	1	2	1	1	4	2	4	2	1	1	2	33	2	6	1	4	6	2		2	3	2
1963	1	1	1	1	2	1	1	2	1	1	4	2	6	3	6	3	2	33	2	3	2	4	1	2		2	3	4
11	3	2	1	1	2	1	1	2	1	1	5	3	2	1	4	2	2	33	2	1	1	4	2	2		5	3	2
608	3	2	1	1	1	2	1	1	2	1	4	2	4	2	4	2	2	33	2	4	1	3	1	2		98	3	4
921	3	2	1	1	2	1	1	2	1	1	7	3	6	3	2	1	2	33	2	2	1	4	6	2		2	3	1
1504	3	2	1	1	1	2	1	1	2	1	6	3	5	3	5	3	1	33	2	5	1	4	2	2		3	3	3
1538	3	2	1	2	2	4	1	2	1	3	7	3	6	3	4	2	1	33	2	5	1	4	6	2		5	3	3
2064	1	1	1	1	2	1	1	2	1	1	7	3	1	1	1	1	2	33	2	1	1	4	1	2		3	3	3
2265	1	1	1	1	1	2	1	2	1	1	6	3	2	1	5	3	2	33	2	3	1	4	6	2		3	3	4
2549	3	2	1	2	2	4	2	2	4	4	1	1	1	1	4	2	1	33	2	5	1	3	1	2		98	3	4
100	1	1	1	1	1	2	1	2	1	1	7	3	4	2	4	2	2	34	2	5	2	2	2	2		98	3	4
105	1	1	1	1	2	1	1	2	1	1	3	1	4	2	5	3	2	34	2	4	2	1	1	2		1	3	98
656	1	1	1	1	1	2	1	1	2	1	7	3	5	3	5	3	2	34	2	3	1	2	6	2		2	3	1
750	1	1	1	1	2	1	1	1	2	1	7	3	2	1	6	3	2	34	2	2	1	2	6	2		98	3	2
1037	1	1	1	1	1	2	1	1	2	1	6	3	3	1	3	1	1	34	2	4	2	1	2	2		2	3	5
288	3	2	1	1	1	2	1	2	1	1	7	3	1	1	4	2	2	34	2	2	2	4	6	2		5	3	4
790	3	2	1	1	2	1	1	2	1	1	6	3	4	2	4	2	2	34	2	2	1	2	6	2		2	3	3
1676	3	2	1	1	1	2	1	1	2	1	7	3	1	1	6	3	2	34	2	3	1	3	1	2		2	3	2
1872	3	2	1	1	2	1	2	2	4	2	7	3	1	1	1	1	1	34	2	2	1	4	2	2		4	3	2
2017	1	1	1	1	2	1	1	2	1	1	5	3	2	1	5	3	2	34	2	4	2	3	1	2		3	3	3
2121	1	1	1	1	1	2	1	2	1	1	7	3	3	1	4	2	2	34	2	4	2	3	6	2		2	3	4
2212	1	1	1	1	2	1	1	2	1	1	7	3	6	3	5	3	1	34	2	4	1	4	2	2		4	3	4
2230	1	1	1	1	2	1	1	2	1	1	7	3	1	1	1	1	2	34	2	5	2	4	1	2		2	3	4
2602	1	1	1	1	2	1	1	2	1	1	7	3	1	1	5	3	1	34	2	2	1	3	1	2		2	3	3
2177	3	2	1	1	2	1	1	2	1	1	6	3	3	1	3	1	1	34	2	2	1	1	6	2		2	3	2
2345	3	2	1	1	2	1	1	2	1	1	4	2	4	2	4	2	1	34	2	4	2	1	3	2		97	3	4
2383	3	2	1	2	2	4	2	2	4	4	7	3	1	1	5	3	1	34	2	3	1	3	2	2		98	3	4
2579	3	2	1	1	2	1	2	2	4	2	4	2	5	3	4	2	2	34	2	1	2	2	6	2		1	3	4
125	1	1	1	1	1	2	1	2	1	1	7	3	4	2	4	2	2	35	3	1	2	1	2	2		2	3	1
1240	1	1	1	1	1	2	2	2	4	2	7	3	4	2	4	2	1	35	3	2	1	3	3	2		3	3	2
1327	1	1	1	1	2	1	1	2	1	1	7	3	2	1	3	1	1	35	3	2	1	3	6	2		3	3	2
1618	1	1	1	1	2	1	1	2	1	1	7	3	4	2	5	3	2	35	3	1	1	4	1	2		2	3	2
1426	3	2	1	2	2	4	2	2	4	4	7	3	4	2	4	2	2	35	3	6	1	4	1	2		2	3	1
1804	3	2	1	2	1	3	1	1	2	3	6	3	6	3	4	2	1	35	3	3	1	4	2	2		4	3	3
2141	1	1	1	1	2	1	1	2	1	1	3	1	6	3	5	3	2	35	3	1	2	3	2	2		2	3	4
2277	1	1	1	2	1	3	2	2	4	4	5	3	6	3	5	3	1	35	3	5	1	2	1	2		98	3	3
2315	1	1	1	1	2	1	1	1	2	1	7	3	5	3	4	2	2	35	3	5	1	3	2	2		2	3	98
2103	3	2	1	2	2	4	1	2	1	3	7	3	4	2	4	2	2	35	3	3	1	3	1	2		98	3	98
199	1	1	1	1	1	2	1	2	1	1	7	3	4	2	4	2	1	36	3	5	2	1	1	2		1	3	98
466	1	1	1	2	1	3	1	1	2	3	4	2	4	2	4	2	2	36	3	2	2	1	6	2		2	3	4
971	1	1	1	2	1	3	2	1	3	4	7	3	4	2	6	3	1	36	3	5	2	2	2	2		98	3	4
1573	1	1	1	1	2	1	1	2	1	1	7	3	4	2	5	3	1	36	3	2	1	4	2	2		3	3	4
1977	1	1	1	2	1	3	2	1	3	4	5	3	3	1	3	1	1	36	3	2	1	4	1	2		3	3	2
1074	3	2	1	1	2	1	2	1	3	2	2	1	3	1	3	1	1	36	3	5	1	1	2	2		98	3	1
1716	3	2	1	1	1	2	1	1	2	1	7	3	5	3	6	3	1	36	3	4	1	3	2	2		98	3	4
1743	3	2	1	1	1	2	1	1	2	1	7	3	6	3	6	3	1	36	3	1	1	4	6	2		3	3	2
2026	1	1	1	1	1	2	1	1	2	1	7	3	4	2	4	2	2	36	3	3	1	3	6	2		3	3	4
2364	1	1	1	2	1	3	2	1	3	4	6	3	5	3	4	2	2	36	3	5	2	2	1	2		5	3	4
2381	1	1	1	1	2	1	1	2	1	1	7	3	2	1	3	1	1	36	3	4	1	4	2	2		98	3	4
2502	1	1	1	1	2	1	1	2	1	1	6	3	4	2	4	2	2	36	3	4	1	4	6	2		4	3	4
2162	3	2	1	2	2	4	2	2	4	4	4	2	4	2	4	2	1	36	3	4	2	1	98	2		97	3	1
2174	3	2	1	1	2	1	1	2	1	1	7	3	4	2	5	3	2	36	3	4	1	4	1	2		2	3	2
2203	3	2	1	1	1	2	1	2	1	1	7	3	4	2	5	3	2	36	3	1	1	4	2	2		2	3	1
2452	3	2	1	1	2	1	1	2	1	1	7	3	4	2	4	2	1	36	3	2	2	2	6	2		2	3	4
2486	3	2	1	1	2	1	1	2	1	1	7	3	2	1	4	2	1	36	3	3	1	4	2	2		5	3	4
206	1	1	1	2	1	3	2	1	3	4	7	3	3	1	4	2	2	37	3	1	1	1	1	2		2	3	98
549	1	1	1	2	2	4	2	2	4	4	3	1	4	2	4	2	1	37	3	3	2	1	98	2		97	3	98
633	1	1	1	1	2	1	1	2	1	1	7	3	2	1	4	2	1	37	3	4	1	4	2	2		5	3	4
709	1	1	1	1	2	1	1	2	1	1	7	3	1	1	7	3	2	37	3	4	2	2	6	2		3	3	2
1155	1	1	1	1	2	1	1	2	1	1	7	3	4	2	4	2	1	37	3	1	1	3	1	2		2	3	2
1890	1	1	1	1	1	2	1	1	2	1	6	3	2	1	6	3	1	37	3	4	1	3	2	2		4	3	5
45	3	2	1	1	2	1	1	2	1	1	4	2	4	2	4	2	2	37	3	1	1	2	2	2		4	3	2
56	3	2	1	1	1	2	1	1	2	1	4	2	4	2	4	2	2	37	3	4	1	4	2	2		98	3	3
524	3	2	1	1	2	1	1	2	1	1	7	3	1	1	4	2	1	37	3	1	1	3	2	2		3	3	2
1020	3	2	1	2	1	3	2	2	4	4	5	3	5	3	3	1	1	37	3	1	1	3	1	2		3	3	1
1266	3	2	1	1	2	1	1	2	1	1	7	3	4	2	5	3	1	37	3	1	1	4	2	2		5	3	4
1461	3	2	1	1	1	2	1	1	2	1	6	3	3	1	3	1	2	37	3	5	1	3	2	2		2	3	4
1500	3	2	1	1	1	2	1	2	1	1	7	3	4	2	4	2	1	37	3	4	1	2	2	2		2	3	5
1755	3	2	1	1	1	2	2	1	3	2	7	3	5	3	6	3	2	37	3	2	1	3	1	2		2	3	4
2346	1	1	1	1	1	2	1	1	2	1	7	3	2	1	4	2	2	37	3	5	1	4	2	2		4	3	4
2600	1	1	1	2	1	3	2	1	3	4	7	3	4	2	5	3	1	37	3	1	1	4	1	2		98	3	2
2039	3	2	1	1	2	1	1	2	1	1	7	3	3	1	4	2	2	37	3	2	1	3	6	2		3	3	2
2494	3	2	1	1	2	1	1	2	1	1	6	3	4	2	6	3	1	37	3	3	1	1	2	2		2	3	5
447	1	1	1	2	2	4	2	2	4	4	4	2	4	2	4	2	2	38	3	4	2	1	98	2		97	3	98
509	1	1	1	1	2	1	1	2	1	1	5	3	3	1	4	2	2	38	3	5	2	1	2	2		98	3	4
554	1	1	1	1	1	2	1	2	1	1	6	3	2	1	2	1	2	38	3	2	1	3	1	2		98	3	98
827	1	1	1	1	2	1	1	2	1	1	7	3	2	1	4	2	2	38	3	4	2	1	2	2		2	3	4
1375	1	1	1	2	1	3	2	1	3	4	7	3	7	3	7	3	1	38	3	3	1	3	2	2		3	3	4
1509	1	1	1	1	2	1	1	2	1	1	7	3	4	2	5	3	2	38	3	1	1	2	6	2		98	3	98
281	3	2	1	1	2	1	1	2	1	1	7	3	7	3	4	2	2	38	3	1	2	1	2	2		4	3	2
659	3	2	1	1	2	1	1	2	1	1	7	3	4	2	4	2	1	38	3	5	2	1	6	2		2	3	2
666	3	2	1	2	2	4	2	2	4	4	7	3	5	3	5	3	1	38	3	4	1	1	2	2		2	3	3
1791	3	2	1	2	2	4	2	2	4	4	7	3	1	1	1	1	2	38	3	1	1	3	2	2		4	3	3
1961	3	2	1	2	2	4	2	2	4	4	7	3	1	1	7	3	2	38	3	5	2	3	2	2		1	3	4
2131	1	1	1	1	2	1	1	2	1	1	5	3	7	3	7	3	2	38	3	3	3	1	2	2		1	3	98
2305	1	1	1	2	2	4	2	2	4	4	7	3	3	1	3	1	2	38	3	4	2	3	1	2		2	3	4
2537	1	1	1	2	1	3	1	1	2	3	1	1	4	2	4	2	1	38	3	4	2	1	2	2		1	3	4
2122	3	2	1	1	2	1	1	2	1	1	7	3	4	2	4	2	2	38	3	4	1	4	6	2		3	3	4
2353	3	2	1	2	1	3	1	2	1	3	7	3	4	2	4	2	1	38	3	5	2	2	2	2		2	3	4
2456	3	2	1	1	2	1	1	2	1	1	7	3	1	1	1	1	2	38	3	2	1	4	1	2		98	3	5
969	1	1	1	1	1	2	1	2	1	1	4	2	7	3	4	2	1	39	3	3	1	2	2	2		98	3	3
1047	1	1	1	1	1	2	1	1	2	1	7	3	1	1	1	1	1	39	3	3	1	3	1	2		3	3	3
1562	1	1	1	1	2	1	1	2	1	1	7	3	4	2	5	3	1	39	3	5	1	3	1	2		2	3	4
1662	1	1	1	1	2	1	1	2	1	1	1	1	4	2	4	2	2	39	3	1	1	4	2	2		98	3	98
1731	1	1	1	1	2	1	1	2	1	1	7	3	4	2	4	2	1	39	3	1	1	3	1	2		2	3	3
1829	1	1	1	1	2	1	1	2	1	1	6	3	5	3	3	1	2	39	3	3	1	4	6	2		3	3	3
71	3	2	1	2	1	3	2	1	3	4	4	2	4	2	4	2	2	39	3	1	2	1	2	2		1	3	98
338	3	2	1	2	2	4	2	2	4	4	1	1	4	2	1	1	2	39	3	1	1	1	1	2		98	3	2
612	3	2	1	2	2	4	2	2	4	4	7	3	4	2	4	2	2	39	3	2	2	2	2	2		2	3	4
861	3	2	1	1	1	2	1	1	2	1	6	3	5	3	5	3	2	39	3	1	1	3	2	2		5	3	2
1482	3	2	1	1	2	1	1	2	1	1	7	3	1	1	7	3	2	39	3	1	1	4	2	2		98	3	4
1588	3	2	1	1	2	1	1	2	1	1	7	3	1	1	1	1	2	39	3	4	1	4	6	2		4	3	4
115	1	1	1	1	2	1	1	2	1	1	4	2	4	2	4	2	1	40	3	4	1	1	1	2		2	3	4
234	1	1	1	1	2	1	1	2	1	1	7	3	2	1	2	1	1	40	3	4	1	2	2	2		3	3	4
410	1	1	1	1	2	1	1	1	2	1	7	3	4	2	4	2	2	40	3	5	2	2	2	2		4	3	5
718	1	1	1	1	1	2	1	1	2	1	6	3	6	3	3	1	1	40	3	2	1	3	3	2		98	3	3
1005	1	1	1	2	1	3	2	1	3	4	4	2	6	3	6	3	1	40	3	4	1	2	2	2		3	3	4
1393	1	1	1	1	2	1	1	2	1	1	7	3	4	2	4	2	1	40	3	3	1	3	6	2		2	3	4
1471	1	1	1	1	2	1	1	2	1	1	7	3	6	3	2	1	2	40	3	1	1	4	2	2		5	3	3
1787	1	1	1	1	2	1	1	2	1	1	7	3	3	1	3	1	1	40	3	1	1	4	2	2		3	3	3
74	3	2	1	1	1	2	1	2	1	1	7	3	4	2	3	1	2	40	3	4	2	1	2	2		2	3	4
569	3	2	1	2	2	4	2	1	3	4	7	3	1	1	4	2	1	40	3	4	1	4	1	2		3	3	3
1318	3	2	1	1	1	2	1	1	2	1	7	3	4	2	4	2	1	40	3	4	1	3	1	2		3	3	4
1364	3	2	1	1	2	1	1	2	1	1	7	3	1	1	4	2	2	40	3	6	1	3	2	2		98	3	98
1592	3	2	1	2	2	4	2	2	4	4	7	3	1	1	7	3	1	40	3	4	1	3	2	2		2	3	4
2098	1	1	1	1	2	1	1	2	1	1	7	3	1	1	4	2	1	40	3	1	2	3	1	2		97	3	4
2152	1	1	1	1	1	2	2	2	4	2	5	3	4	2	5	3	1	40	3	1	2	2	1	2		98	3	2
2461	1	1	1	1	2	1	1	2	1	1	7	3	6	3	4	2	2	40	3	4	2	3	2	2		2	3	5
2434	3	2	1	1	1	2	1	2	1	1	7	3	1	1	2	1	1	40	3	4	1	3	6	2		3	3	2
2558	3	2	1	1	2	1	2	2	4	2	5	3	7	3	4	2	2	40	3	2	2	3	2	2		2	3	2
2606	3	2	1	2	2	4	2	2	4	4	7	3	3	1	1	1	1	40	3	5	1	1	4	2		2	3	98
1250	1	1	1	1	2	1	1	2	1	1	5	3	5	3	5	3	2	41	3	4	1	3	2	2		3	3	4
1764	1	1	1	1	2	1	1	2	1	1	7	3	5	3	4	2	1	41	3	1	1	3	6	2		98	3	4
1891	1	1	1	1	2	1	2	2	4	2	6	3	2	1	3	1	2	41	3	2	1	4	2	2		4	3	3
1933	1	1	1	1	2	1	1	2	1	1	7	3	5	3	4	2	1	41	3	4	1	3	2	2		98	3	2
85	3	2	1	2	2	4	2	2	4	4	6	3	5	3	5	3	2	41	3	4	2	1	2	2		1	3	4
191	3	2	1	1	2	1	1	1	2	1	7	3	1	1	3	1	1	41	3	2	1	1	6	2		3	3	1
440	3	2	1	1	2	1	1	1	2	1	7	3	4	2	6	3	1	41	3	4	1	2	2	2		2	3	6
651	3	2	1	2	1	3	2	1	3	4	5	3	5	3	6	3	2	41	3	4	1	3	1	2		2	3	4
941	3	2	1	2	2	4	2	2	4	4	7	3	1	1	2	1	2	41	3	3	2	1	1	2		97	3	5
1164	3	2	1	1	2	1	1	2	1	1	7	3	5	3	5	3	1	41	3	5	2	2	1	2		97	3	3
1435	3	2	1	2	2	4	2	2	4	4	7	3	4	2	2	1	2	41	3	1	1	2	3	2		1	3	4
2489	1	1	1	1	1	2	1	1	2	1	4	2	5	3	4	2	1	41	3	5	1	3	1	2		1	3	2
1964	3	2	1	2	2	4	2	2	4	4	7	3	2	1	4	2	2	41	3	2	1	3	4	2		2	3	3
2077	3	2	1	2	2	4	2	2	4	4	7	3	1	1	1	1	1	41	3	1	1	3	6	2		3	3	2
2288	3	2	1	1	2	1	1	2	1	1	6	3	7	3	7	3	2	41	3	2	2	3	1	2		2	3	98
2363	3	2	1	1	2	1	1	2	1	1	7	3	7	3	2	1	2	41	3	4	1	3	2	2		2	3	98
2528	3	2	1	1	1	2	2	2	4	2	7	3	7	3	5	3	1	41	3	4	1	2	2	2		98	3	7
2604	3	2	1	1	1	2	1	1	2	1	4	2	7	3	4	2	1	41	3	2	1	2	2	2		98	3	6
4	1	1	1	1	2	1	1	2	1	1	7	3	4	2	1	1	1	42	3	5	1	2	2	2		3	3	2
112	1	1	1	2	1	3	1	1	2	3	7	3	4	2	5	3	1	42	3	2	3	1	1	2		98	3	98
416	1	1	1	2	2	4	1	2	1	3	4	2	1	1	1	1	2	42	3	4	2	1	2	2		98	3	98
507	1	1	1	1	2	1	2	1	3	2	7	3	2	1	6	3	2	42	3	1	4	3	1	2		97	3	2
824	1	1	1	1	1	2	2	1	3	2	4	2	6	3	3	1	1	42	3	2	1	3	2	2		5	3	4
841	1	1	1	2	2	4	2	2	4	4	5	3	5	3	6	3	2	42	3	3	2	2	1	2		1	3	98
1092	1	1	1	1	2	1	1	2	1	1	7	3	1	1	1	1	1	42	3	4	1	1	2	2		98	3	4
1572	1	1	1	1	2	1	1	2	1	1	7	3	1	1	7	3	2	42	3	4	2	3	2	2		98	3	4
1828	1	1	1	1	1	2	1	1	2	1	7	3	4	2	5	3	2	42	3	5	1	4	2	2		2	3	3
1845	1	1	1	1	2	1	1	2	1	1	7	3	3	1	5	3	1	42	3	5	1	3	4	2		2	3	4
421	3	2	1	2	1	3	2	1	3	4	4	2	4	2	4	2	1	42	3	2	2	1	1	2		2	3	1
463	3	2	1	1	2	1	1	2	1	1	7	3	5	3	4	2	2	42	3	4	2	2	2	2		2	3	4
647	3	2	1	2	2	4	2	1	3	4	6	3	7	3	4	2	1	42	3	3	1	3	6	2		98	3	4
909	3	2	1	1	2	1	2	2	4	2	7	3	4	2	4	2	2	42	3	4	2	2	6	2		2	3	98
947	3	2	1	2	2	4	2	2	4	4	4	2	1	1	2	1	2	42	3	3	1	3	6	2		4	3	4
1265	3	2	1	1	2	1	1	2	1	1	6	3	6	3	2	1	1	42	3	4	1	2	2	2		2	3	4
1501	3	2	1	1	2	1	1	2	1	1	7	3	1	1	4	2	2	42	3	4	1	2	2	2		3	3	4
1518	3	2	1	1	2	1	1	2	1	1	7	3	1	1	4	2	2	42	3	3	1	3	2	2		3	3	3
1666	3	2	1	1	2	1	1	2	1	1	5	3	2	1	2	1	2	42	3	2	1	4	1	2		98	3	2
1714	3	2	1	1	2	1	1	1	2	1	7	3	4	2	4	2	1	42	3	1	1	3	2	2		2	3	2
1752	3	2	1	1	1	2	1	2	1	1	6	3	5	3	5	3	1	42	3	3	1	4	2	2		3	3	5
1811	3	2	1	2	1	3	2	1	3	4	6	3	2	1	4	2	1	42	3	1	1	4	1	2		3	3	5
1852	3	2	1	2	2	4	2	2	4	4	7	3	4	2	4	2	1	42	3	5	1	4	2	2		3	3	2
2051	1	1	1	1	1	2	1	1	2	1	6	3	5	3	5	3	1	42	3	2	1	3	6	2		2	3	3
2501	1	1	1	2	1	3	1	1	2	3	3	1	4	2	4	2	1	42	3	3	1	2	1	2		98	3	4
2218	3	2	1	1	2	1	1	2	1	1	5	3	4	2	4	2	2	42	3	2	2	2	6	2		1	3	98
2237	3	2	1	2	2	4	2	2	4	4	7	3	1	1	1	1	2	42	3	1	1	2	3	2		1	3	4
2264	3	2	1	2	1	3	2	1	3	4	7	3	4	2	4	2	2	42	3	6	2	1	6	2		1	3	4
2289	3	2	1	2	1	3	1	2	1	3	4	2	3	1	3	1	2	42	3	2	1	2	2	2		98	3	4
2349	3	2	1	1	2	1	1	2	1	1	7	3	4	2	5	3	2	42	3	2	2	1	3	2		1	3	4
2449	3	2	1	1	2	1	1	1	2	1	7	3	4	2	6	3	1	42	3	2	1	3	3	2		2	3	4
2450	3	2	1	1	2	1	1	2	1	1	6	3	4	2	4	2	1	42	3	1	1	3	6	2		3	3	3
435	1	1	1	1	2	1	1	2	1	1	6	3	3	1	5	3	1	43	3	4	1	4	1	2		3	3	98
777	1	1	1	1	2	1	1	2	1	1	7	3	6	3	6	3	2	43	3	3	2	3	1	2		97	3	4
1297	1	1	1	1	2	1	1	2	1	1	7	3	6	3	5	3	1	43	3	2	2	3	1	2		1	3	3
1359	1	1	1	2	2	4	2	2	4	4	7	3	4	2	4	2	1	43	3	3	1	3	3	2		2	3	2
1735	1	1	1	1	2	1	1	2	1	1	7	3	7	3	3	1	1	43	3	2	1	3	2	2		4	3	1
20	3	2	1	2	2	4	2	2	4	4	7	3	3	1	3	1	2	43	3	5	2	1	2	2		2	3	98
493	3	2	1	1	1	2	1	2	1	1	7	3	4	2	4	2	2	43	3	1	2	1	2	2		1	3	98
789	3	2	1	1	2	1	1	2	1	1	7	3	4	2	6	3	1	43	3	1	1	1	4	2		1	3	3
883	3	2	1	1	2	1	1	2	1	1	7	3	4	2	4	2	1	43	3	1	1	4	2	2		3	3	2
2154	1	1	1	1	1	2	1	2	1	1	7	3	3	1	6	3	2	43	3	4	1	4	2	2		5	3	3
2242	1	1	1	2	1	3	1	2	1	3	4	2	4	2	4	2	2	43	3	5	2	1	2	2		1	3	3
2278	1	1	1	1	2	1	1	2	1	1	6	3	5	3	3	1	2	43	3	2	4	4	6	2		98	3	3
2347	1	1	1	1	1	2	1	1	2	1	7	3	1	1	1	1	1	43	3	4	1	4	2	2		5	3	5
2362	1	1	1	1	2	1	1	2	1	1	7	3	4	2	4	2	1	43	3	4	1	2	2	2		2	3	2
2439	1	1	1	2	1	3	2	1	3	4	7	3	2	1	3	1	1	43	3	4	1	3	1	2		2	3	5
2474	1	1	1	2	2	4	2	2	4	4	7	3	6	3	7	3	2	43	3	6	2	2	6	2		2	3	2
2488	1	1	1	1	2	1	1	2	1	1	7	3	4	2	6	3	1	43	3	4	1	3	1	2		2	3	2
2570	1	1	1	2	1	3	2	2	4	4	3	1	4	2	3	1	2	43	3	3	1	2	2	2		2	3	98
2056	3	2	1	1	1	2	1	1	2	1	6	3	4	2	4	2	1	43	3	6	1	3	1	2		2	3	2
2408	3	2	1	1	2	1	1	2	1	1	7	3	2	1	4	2	2	43	3	2	1	3	2	2		3	3	2
2538	3	2	1	1	1	2	1	2	1	1	7	3	2	1	5	3	1	43	3	4	1	4	6	2		3	3	2
623	1	1	1	1	2	1	1	2	1	1	7	3	1	1	4	2	2	44	3	2	1	3	3	2		2	3	4
634	1	1	1	1	1	2	2	2	4	2	6	3	5	3	5	3	2	44	3	4	1	4	3	2		2	3	3
715	1	1	1	2	1	3	2	2	4	4	7	3	1	1	5	3	1	44	3	4	1	2	6	2		4	3	2
1039	1	1	1	1	2	1	1	2	1	1	7	3	5	3	5	3	2	44	3	2	1	4	3	2		2	3	4
1707	1	1	1	1	2	1	1	2	1	1	7	3	4	2	4	2	1	44	3	2	1	3	6	2		3	3	4
1341	3	2	1	1	2	1	1	2	1	1	6	3	2	1	5	3	1	44	3	6	1	2	2	2		2	3	3
1782	3	2	1	1	2	1	1	2	1	1	7	3	3	1	7	3	1	44	3	6	1	3	2	2		4	3	2
1925	3	2	1	1	2	1	2	2	4	2	7	3	4	2	4	2	1	44	3	1	1	3	1	2		2	3	2
2185	1	1	1	1	2	1	1	1	2	1	4	2	4	2	4	2	2	44	3	5	1	3	2	2		2	3	6
2259	1	1	1	1	2	1	1	2	1	1	7	3	2	1	6	3	1	44	3	4	1	3	2	2		5	3	4
2370	1	1	1	1	1	2	1	1	2	1	7	3	1	1	7	3	2	44	3	5	2	3	2	2		98	3	2
2568	1	1	1	1	1	2	1	1	2	1	7	3	6	3	4	2	1	44	3	5	2	2	2	2		97	3	4
2214	3	2	1	1	1	2	1	1	2	1	6	3	4	2	4	2	2	44	3	4	4	3	6	2		1	3	4
2477	3	2	1	1	2	1	1	2	1	1	7	3	3	1	4	2	1	44	3	2	1	3	3	2		3	3	3
137	1	1	1	1	1	2	1	2	1	1	7	3	2	1	2	1	2	45	4	5	2	2	2	2		2	3	5
401	1	1	1	2	2	4	2	2	4	4	7	3	7	3	7	3	2	45	4	4	2	1	6	2		1	3	4
707	1	1	1	1	2	1	1	2	1	1	7	3	1	1	1	1	1	45	4	4	1	2	2	2		98	3	98
1540	1	1	1	1	2	1	1	1	2	1	6	3	4	2	3	1	1	45	4	1	1	2	2	2		2	3	3
1966	1	1	1	1	2	1	1	2	1	1	6	3	4	2	4	2	1	45	4	2	1	2	1	2		1	3	2
296	3	2	1	1	1	2	1	1	2	1	7	3	7	3	4	2	1	45	4	4	1	2	2	2		98	3	98
1221	3	2	1	1	2	1	1	2	1	1	7	3	1	1	1	1	1	45	4	3	2	3	2	2		2	3	6
1355	3	2	1	1	2	1	1	2	1	1	7	3	4	2	4	2	1	45	4	5	2	3	2	2		4	3	2
1384	3	2	1	1	2	1	1	1	2	1	6	3	4	2	3	1	2	45	4	2	1	3	2	2		98	3	4
2038	1	1	1	2	1	3	2	1	3	4	1	1	3	1	4	2	1	45	4	2	1	3	1	2		2	3	3
2055	1	1	1	2	2	4	2	1	3	4	7	3	1	1	4	2	2	45	4	6	1	4	6	2		5	3	2
2587	1	1	1	1	2	1	1	2	1	1	7	3	4	2	4	2	2	45	4	2	2	4	3	2		1	3	98
2037	3	2	1	1	2	1	1	2	1	1	7	3	4	2	4	2	1	45	4	4	1	3	2	2		4	3	4
2379	3	2	1	2	1	3	1	2	1	3	7	3	1	1	5	3	2	45	4	1	2	2	2	2		1	3	2
2584	3	2	1	1	2	1	1	2	1	1	7	3	2	1	4	2	2	45	4	5	1	3	6	2		2	3	2
381	1	1	1	1	2	1	1	1	2	1	6	3	5	3	7	3	1	46	4	5	1	1	2	2		3	3	4
650	1	1	1	1	2	1	1	2	1	1	7	3	7	3	5	3	1	46	4	1	1	1	2	2		2	3	3
1954	1	1	1	1	2	1	1	2	1	1	7	3	4	2	5	3	2	46	4	4	1	4	2	2		3	3	3
668	3	2	1	1	2	1	1	2	1	1	7	3	1	1	1	1	1	46	4	6	1	1	2	2		2	3	3
1855	3	2	1	1	2	1	1	2	1	1	5	3	5	3	4	2	1	46	4	2	1	3	2	2		3	3	3
1948	3	2	1	1	2	1	1	2	1	1	7	3	5	3	3	1	2	46	4	2	1	4	2	2		98	3	2
2080	1	1	1	1	2	1	1	2	1	1	1	1	7	3	1	1	1	46	4	2	2	1	3	2		98	3	1
2491	1	1	1	1	2	1	1	2	1	1	6	3	3	1	5	3	1	46	4	4	3	4	1	2		2	3	2
1879	3	2	1	1	2	1	1	2	1	1	5	3	6	3	5	3	1	46	4	5	1	2	3	2		3	3	3
2326	3	2	1	1	1	2	1	1	2	1	7	3	1	1	4	2	2	46	4	4	1	4	6	2		5	3	4
2447	3	2	1	1	2	1	1	2	1	1	7	3	1	1	4	2	1	46	4	5	1	4	2	2		5	3	3
2521	3	2	1	1	2	1	2	2	4	2	6	3	1	1	4	2	2	46	4	4	1	3	2	2		98	3	2
133	1	1	1	1	2	1	1	2	1	1	3	1	1	1	2	1	1	47	4	4	2	2	6	2		97	3	98
526	1	1	1	1	2	1	1	2	1	1	7	3	7	3	1	1	1	47	4	2	1	3	2	2		2	3	2
872	1	1	1	2	2	4	2	2	4	4	6	3	5	3	5	3	2	47	4	2	2	2	2	2		98	3	2
1269	1	1	1	1	2	1	1	2	1	1	7	3	7	3	7	3	1	47	4	5	2	3	2	2		1	3	4
1371	1	1	1	2	1	3	2	1	3	4	7	3	4	2	4	2	1	47	4	5	1	2	2	2		2	3	4
1477	1	1	1	1	1	2	1	1	2	1	7	3	5	3	5	3	1	47	4	2	1	3	2	2		4	3	3
1979	1	1	1	2	2	4	1	2	1	3	7	3	2	1	2	1	2	47	4	3	2	2	2	2		98	3	98
642	3	2	1	1	2	1	1	2	1	1	7	3	2	1	1	1	1	47	4	3	1	4	6	2		2	3	2
1383	3	2	1	1	2	1	1	2	1	1	7	3	1	1	7	3	1	47	4	3	1	3	2	2		4	3	4
1420	3	2	1	2	2	4	2	2	4	4	6	3	2	1	4	2	1	47	4	4	1	1	2	2		2	3	4
1513	3	2	1	1	1	2	1	1	2	1	4	2	4	2	6	3	1	47	4	2	1	2	2	2		3	3	3
1854	3	2	1	1	2	1	1	2	1	1	7	3	4	2	4	2	2	47	4	2	1	3	2	2		4	3	3
2157	1	1	1	1	1	2	1	1	2	1	4	2	4	2	4	2	1	47	4	3	1	2	2	2		2	3	4
2231	1	1	1	1	2	1	1	2	1	1	7	3	1	1	4	2	1	47	4	1	1	3	2	2		4	3	5
2299	1	1	1	1	2	1	1	2	1	1	7	3	3	1	5	3	2	47	4	1	1	3	1	2		2	3	3
2414	1	1	1	1	2	1	1	2	1	1	7	3	1	1	2	1	1	47	4	2	4	1	3	2		2	3	4
2109	3	2	1	2	1	3	1	1	2	3	7	3	7	3	6	3	1	47	4	3	2	1	1	2		1	3	4
2246	3	2	1	1	2	1	1	2	1	1	7	3	7	3	6	3	2	47	4	6	2	1	2	2		2	3	3
2608	3	2	1	1	2	1	1	2	1	1	7	3	3	1	1	1	1	47	4	1	1	3	2	2		98	3	3
1044	1	1	1	1	2	1	1	2	1	1	7	3	5	3	5	3	1	48	4	1	1	3	2	2		98	3	2
1394	1	1	1	2	1	3	2	1	3	4	7	3	6	3	6	3	1	48	4	4	2	2	3	2		2	3	5
1905	1	1	1	1	2	1	1	1	2	1	6	3	5	3	6	3	2	48	4	6	1	3	6	2		2	3	98
1993	1	1	1	2	2	4	2	2	4	4	7	3	7	3	7	3	2	48	4	4	2	3	2	2		2	3	3
286	3	2	1	1	2	1	1	2	1	1	7	3	4	2	4	2	2	48	4	3	2	2	2	2		2	3	3
1165	3	2	1	1	2	1	1	2	1	1	7	3	4	2	4	2	1	48	4	4	1	3	6	2		3	3	5
1896	3	2	1	1	1	2	1	1	2	1	5	3	5	3	5	3	1	48	4	2	1	3	2	2		3	3	3
2213	1	1	1	1	1	2	1	1	2	1	7	3	4	2	5	3	1	48	4	3	1	2	6	2		2	3	3
2047	3	2	1	1	2	1	1	2	1	1	7	3	7	3	7	3	1	48	4	3	1	2	2	2		3	3	2
2125	3	2	1	1	2	1	1	2	1	1	7	3	6	3	7	3	1	48	4	2	3	1	2	2		2	3	5
2227	3	2	1	2	2	4	2	1	3	4	7	3	4	2	6	3	2	48	4	3	1	3	3	2		2	3	2
2273	3	2	1	1	2	1	1	2	1	1	7	3	5	3	6	3	2	48	4	2	1	3	6	2		98	3	98
2616	3	2	1	1	2	1	2	2	4	2	7	3	1	1	4	2	1	48	4	4	2	2	3	2		1	3	3
257	1	1	1	2	2	4	1	1	2	3	7	3	4	2	4	2	2	49	4	3	2	1	2	2		3	3	98
1603	1	1	1	1	2	1	1	2	1	1	7	3	1	1	4	2	2	49	4	3	2	3	2	2		98	3	4
1907	1	1	1	1	2	1	1	2	1	1	7	3	4	2	1	1	1	49	4	4	1	3	2	2		4	3	2
101	3	2	1	2	2	4	2	2	4	4	7	3	3	1	3	1	2	49	4	5	2	1	2	2		98	3	4
890	3	2	1	1	1	2	1	1	2	1	7	3	4	2	4	2	1	49	4	5	1	2	2	2		98	3	3
1824	3	2	1	2	2	4	2	2	4	4	7	3	1	1	4	2	2	49	4	3	2	4	3	2		1	3	3
2471	1	1	1	2	2	4	2	2	4	4	7	3	1	1	1	1	2	49	4	5	1	4	2	2		4	3	3
2126	3	2	1	1	2	1	1	2	1	1	7	3	6	3	4	2	1	49	4	2	1	3	2	2		4	3	2
2378	3	2	1	1	2	1	1	2	1	1	7	3	1	1	1	1	2	49	4	2	2	4	2	2		3	3	1
431	1	1	1	2	2	4	2	2	4	4	6	3	4	2	6	3	2	50	4	4	2	1	2	2		3	3	1
567	1	1	1	2	1	3	2	2	4	4	7	3	4	2	7	3	2	50	4	4	2	1	2	2		1	3	98
1183	1	1	1	1	1	2	1	1	2	1	7	3	1	1	4	2	2	50	4	6	1	4	6	2		5	3	3
475	3	2	1	2	2	4	2	2	4	4	7	3	4	2	4	2	1	50	4	1	3	1	1	2		1	3	4
1169	3	2	1	1	2	1	1	2	1	1	7	3	4	2	4	2	2	50	4	3	2	3	4	2		2	3	4
1498	3	2	1	2	2	4	2	2	4	4	6	3	4	2	5	3	1	50	4	1	2	2	2	2		2	3	4
1615	3	2	1	1	1	2	1	1	2	1	7	3	1	1	7	3	2	50	4	6	2	3	2	2		2	3	98
2260	1	1	1	1	2	1	1	2	1	1	7	3	3	1	3	1	1	50	4	4	3	3	6	2		2	3	6
2301	1	1	1	2	2	4	2	2	4	4	7	3	3	1	4	2	2	50	4	1	1	3	3	2		2	3	3
2594	1	1	1	1	2	1	1	2	1	1	7	3	2	1	3	1	2	50	4	5	2	4	2	2		3	3	3
2280	3	2	1	2	2	4	1	2	1	3	7	3	7	3	6	3	2	50	4	4	2	2	2	2		2	3	98
2603	3	2	1	1	2	1	1	2	1	1	7	3	4	2	5	3	2	50	4	4	2	3	3	2		5	3	4
2613	3	2	1	1	2	1	1	2	1	1	7	3	4	2	4	2	2	50	4	3	2	3	2	2		2	3	3
182	1	1	1	1	2	1	1	2	1	1	7	3	5	3	3	1	2	51	4	3	2	2	2	2		98	3	3
307	1	1	1	1	2	1	1	1	2	1	7	3	7	3	7	3	2	51	4	4	1	1	5	2		98	3	4
591	1	1	1	1	2	1	1	2	1	1	7	3	4	2	4	2	2	51	4	4	4	4	1	2		97	3	4
771	1	1	1	2	2	4	2	1	3	4	7	3	2	1	4	2	1	51	4	2	1	2	2	2		2	3	3
1602	1	1	1	1	2	1	1	2	1	1	6	3	3	1	5	3	1	51	4	5	1	3	1	2		1	3	3
1781	1	1	1	1	2	1	1	2	1	1	7	3	7	3	7	3	2	51	4	6	1	4	3	2		1	3	6
1831	1	1	1	1	2	1	1	2	1	1	7	3	1	1	1	1	1	51	4	5	1	2	2	2		98	3	98
108	3	2	1	1	1	2	1	1	2	1	6	3	6	3	4	2	1	51	4	4	1	2	2	2		4	3	4
153	3	2	1	2	1	3	2	1	3	4	5	3	5	3	6	3	1	51	4	4	3	1	3	2		1	3	5
367	3	2	1	1	1	2	1	1	2	1	7	3	4	2	4	2	1	51	4	1	1	1	2	2		3	3	3
1580	3	2	1	1	2	1	1	2	1	1	7	3	3	1	7	3	2	51	4	4	2	3	6	2		2	3	3
1699	3	2	1	1	1	2	1	1	2	1	4	2	4	2	1	1	2	51	4	2	1	3	2	2		98	3	98
2175	1	1	1	1	2	1	1	2	1	1	7	3	5	3	7	3	1	51	4	4	1	3	1	2		1	3	3
2184	1	1	1	1	2	1	2	1	3	2	5	3	7	3	3	1	1	51	4	1	1	3	2	2		2	3	7
2298	1	1	1	1	2	1	1	2	1	1	7	3	4	2	7	3	1	51	4	3	1	2	6	2		2	3	7
2295	3	2	1	1	1	2	2	1	3	2	7	3	4	2	4	2	1	51	4	4	1	4	2	2		5	3	4
2457	3	2	1	2	2	4	2	2	4	4	7	3	1	1	7	3	1	51	4	1	1	4	1	2		3	3	1
1022	1	1	1	2	2	4	2	2	4	4	7	3	5	3	6	3	1	52	4	5	1	2	2	2		2	3	4
1276	1	1	1	2	2	4	2	2	4	4	7	3	2	1	5	3	2	52	4	2	2	4	2	2		3	3	2
47	3	2	1	1	2	1	2	1	3	2	6	3	5	3	6	3	2	52	4	3	2	2	2	2		2	3	3
142	3	2	1	2	2	4	2	2	4	4	7	3	7	3	4	2	1	52	4	4	1	1	2	2		3	3	4
850	3	2	1	1	2	1	1	2	1	1	7	3	7	3	7	3	1	52	4	5	1	4	2	2		3	3	98
887	3	2	1	2	2	4	2	2	4	4	7	3	1	1	7	3	1	52	4	3	2	2	2	2		98	3	98
1014	3	2	1	2	2	4	2	2	4	4	6	3	4	2	4	2	1	52	4	2	2	2	3	2		1	3	98
1695	3	2	1	2	2	4	2	2	4	4	5	3	5	3	5	3	1	52	4	5	1	3	2	2		2	3	5
1985	3	2	1	1	2	1	1	2	1	1	6	3	2	1	5	3	2	52	4	2	1	2	98	2		98	3	98
1556	1	1	1	2	2	4	2	2	4	4	7	3	7	3	4	2	2	52	4	1	2	3	3	2		1	3	2
2088	1	1	1	2	1	3	2	1	3	4	7	3	7	3	4	2	2	52	4	1	1	3	2	2		98	3	3
2493	1	1	1	2	2	4	2	2	4	4	6	3	7	3	2	1	1	52	4	2	2	2	3	2		1	3	3
2574	1	1	1	1	2	1	1	1	2	1	7	3	7	3	7	3	2	52	4	2	1	3	2	2		2	3	2
2021	3	2	1	1	2	1	1	2	1	1	7	3	4	2	4	2	2	52	4	4	1	3	2	2		5	3	4
380	1	1	1	2	2	4	2	2	4	4	5	3	5	3	4	2	2	53	4	4	2	1	2	2		98	3	98
768	1	1	1	2	1	3	1	2	1	3	7	3	7	3	7	3	2	53	4	3	2	2	3	2		1	3	5
795	1	1	1	1	1	2	2	2	4	2	6	3	1	1	6	3	2	53	4	4	1	1	3	2		2	3	2
836	1	1	1	2	2	4	2	2	4	4	7	3	5	3	5	3	1	53	4	4	1	2	2	2		98	3	4
1062	1	1	1	1	2	1	1	2	1	1	4	2	1	1	4	2	2	53	4	2	2	3	6	2		98	3	4
154	3	2	1	2	2	4	2	2	4	4	7	3	1	1	1	1	2	53	4	4	2	2	2	2		3	3	4
407	3	2	1	2	1	3	1	1	2	3	5	3	4	2	6	3	2	53	4	5	2	1	2	2		1	3	4
823	3	2	1	1	2	1	1	2	1	1	7	3	4	2	6	3	1	53	4	2	2	1	1	2		1	3	2
858	3	2	1	1	1	2	1	1	2	1	6	3	4	2	4	2	2	53	4	1	2	2	2	2		2	3	2
1334	3	2	1	1	1	2	1	2	1	1	7	3	1	1	7	3	1	53	4	5	1	4	2	2		4	3	98
1789	3	2	1	2	1	3	2	1	3	4	7	3	4	2	4	2	1	53	4	1	1	3	2	2		98	3	98
1986	3	2	1	2	2	4	2	2	4	4	7	3	4	2	6	3	2	53	4	6	1	3	4	2		1	3	4
2207	1	1	1	1	1	2	1	1	2	1	4	2	4	2	4	2	1	53	4	5	2	3	2	2		3	3	3
2529	1	1	1	1	2	1	1	2	1	1	6	3	7	3	5	3	1	53	4	3	1	3	6	2		2	3	2
2099	3	2	1	1	1	2	1	2	1	1	6	3	3	1	6	3	1	53	4	4	1	2	1	2		2	3	3
1680	1	1	1	1	2	1	1	2	1	1	7	3	5	3	5	3	2	54	4	6	1	3	2	2		5	3	3
1834	1	1	1	2	1	3	2	1	3	4	7	3	1	1	4	2	1	54	4	1	1	3	2	2		2	3	2
2002	3	2	1	1	2	1	1	2	1	1	7	3	3	1	5	3	1	54	4	1	1	3	2	2		3	3	2
2067	1	1	1	2	1	3	2	1	3	4	7	3	5	3	5	3	1	54	4	2	1	3	3	2		2	3	4
2336	1	1	1	2	2	4	2	1	3	4	7	3	4	2	4	2	2	54	4	1	4	4	3	2		2	3	4
2060	3	2	1	1	2	1	1	2	1	1	7	3	1	1	6	3	2	54	4	6	1	4	1	2		4	3	4
134	1	1	1	1	1	2	1	1	2	1	7	3	4	2	4	2	1	55	5	2	2	1	2	2		1	3	4
879	1	1	1	2	1	3	2	1	3	4	7	3	4	2	5	3	1	55	5	3	2	3	3	2		97	3	98
886	3	2	1	1	1	2	2	2	4	2	7	3	4	2	4	2	1	55	5	1	3	2	2	2		2	3	6
980	3	2	1	2	2	4	2	2	4	4	5	3	4	2	4	2	1	55	5	1	1	2	2	2		4	3	98
1228	3	2	1	1	2	1	2	1	3	2	1	1	7	3	1	1	2	55	5	6	2	2	1	2		1	3	98
1709	3	2	1	2	1	3	2	1	3	4	1	1	4	2	4	2	1	55	5	1	1	2	2	2		98	3	98
1818	3	2	1	1	2	1	1	2	1	1	7	3	7	3	4	2	1	55	5	1	1	3	2	2		5	3	2
1908	3	2	1	1	1	2	1	2	1	1	7	3	2	1	6	3	1	55	5	6	1	3	2	2		98	3	98
1912	3	2	1	2	2	4	2	2	4	4	7	3	4	2	4	2	2	55	5	5	2	1	2	2		1	3	2
1988	3	2	1	1	2	1	1	2	1	1	7	3	2	1	4	2	1	55	5	3	1	2	2	2		2	3	98
2421	1	1	1	1	2	1	1	2	1	1	7	3	5	3	4	2	1	55	5	2	1	4	6	2		98	3	2
2513	1	1	1	1	1	2	1	1	2	1	7	3	6	3	5	3	2	55	5	4	2	3	2	2		1	3	2
2598	3	2	1	2	2	4	2	2	4	4	3	1	3	1	2	1	2	55	5	6	1	1	3	2		2	3	4
552	1	1	1	1	2	1	1	2	1	1	6	3	4	2	5	3	1	56	5	2	1	2	1	2		98	3	98
653	1	1	1	1	2	1	1	2	1	1	7	3	3	1	2	1	1	56	5	2	1	3	2	2		4	3	3
579	3	2	1	2	2	4	2	2	4	4	5	3	4	2	5	3	2	56	5	3	2	2	2	2		97	3	4
694	3	2	1	2	2	4	1	2	1	3	7	3	4	2	4	2	1	56	5	1	1	2	4	2		3	3	4
1599	3	2	1	2	2	4	2	2	4	4	7	3	4	2	4	2	2	56	5	2	2	3	2	2		2	3	4
2036	1	1	1	1	2	1	1	2	1	1	7	3	1	1	4	2	1	56	5	4	2	4	2	2		98	3	2
2054	1	1	1	2	1	3	1	2	1	3	5	3	3	1	4	2	1	56	5	4	1	2	2	2		3	3	98
2210	1	1	1	1	2	1	1	2	1	1	7	3	6	3	4	2	1	56	5	2	1	3	2	2		5	3	2
2297	1	1	1	2	2	4	2	2	4	4	6	3	4	2	4	2	2	56	5	4	1	2	2	2		2	3	4
2473	1	1	1	1	2	1	1	2	1	1	7	3	7	3	7	3	1	56	5	5	1	2	3	2		3	3	4
2049	3	2	1	1	2	1	1	2	1	1	7	3	4	2	1	1	2	56	5	5	2	1	2	2		98	3	3
2431	3	2	1	2	2	4	2	1	3	4	6	3	3	1	5	3	2	56	5	2	2	1	2	2		2	3	2
1462	1	1	1	1	2	1	1	2	1	1	7	3	4	2	5	3	1	57	5	4	1	4	2	2		98	3	4
1749	1	1	1	2	1	3	1	2	1	3	4	2	4	2	4	2	2	57	5	6	1	2	1	2		1	3	4
33	3	2	1	1	2	1	1	2	1	1	5	3	1	1	4	2	1	57	5	2	3	1	2	2		2	3	2
287	3	2	1	1	2	1	1	2	1	1	7	3	4	2	5	3	1	57	5	5	2	1	1	2		2	3	3
942	3	2	1	1	1	2	1	1	2	1	7	3	1	1	4	2	2	57	5	1	2	3	2	2		98	3	4
2033	3	2	1	1	2	1	1	2	1	1	7	3	2	1	4	2	1	57	5	3	2	1	2	2		3	3	3
2139	3	2	1	1	1	2	2	2	4	2	7	3	4	2	5	3	1	57	5	2	2	2	1	2		1	3	1
2167	3	2	1	1	2	1	1	2	1	1	7	3	4	2	3	1	2	57	5	2	2	2	2	2		2	3	3
2564	3	2	1	1	2	1	1	2	1	1	4	2	4	2	4	2	1	57	5	5	1	1	2	2		4	3	5
615	1	1	1	1	2	1	1	2	1	1	7	3	4	2	4	2	1	58	5	2	1	2	4	2		2	3	2
838	1	1	1	1	1	2	1	2	1	1	7	3	1	1	4	2	1	58	5	3	2	2	2	2		2	3	3
1395	1	1	1	1	2	1	1	2	1	1	7	3	7	3	4	2	1	58	5	2	2	2	3	2		98	3	2
1654	1	1	1	2	2	4	2	2	4	4	7	3	3	1	4	2	1	58	5	2	2	3	2	2		1	3	2
1874	1	1	1	2	2	4	2	2	4	4	7	3	4	2	4	2	2	58	5	6	1	2	3	2		98	3	98
2423	3	2	1	2	2	4	2	2	4	4	7	3	4	2	6	3	2	58	5	3	2	1	2	2		2	3	4
515	1	1	1	2	1	3	2	1	3	4	7	3	1	1	7	3	1	59	5	6	1	2	2	2		3	3	4
1145	1	1	1	1	2	1	1	2	1	1	6	3	7	3	5	3	2	59	5	3	2	3	2	2		97	3	98
1525	1	1	1	1	2	1	1	2	1	1	7	3	3	1	5	3	2	59	5	1	2	2	2	2		3	3	4
1712	1	1	1	1	1	2	2	1	3	2	7	3	4	2	6	3	1	59	5	1	1	3	2	2		4	3	4
1725	1	1	1	2	2	4	2	2	4	4	7	3	7	3	7	3	2	59	5	2	2	2	6	2		1	3	7
321	3	2	1	1	2	1	1	2	1	1	7	3	2	1	6	3	2	59	5	4	2	1	2	2		4	3	6
2307	1	1	1	2	1	3	2	1	3	4	7	3	5	3	2	1	1	59	5	5	1	3	2	2		98	3	3
2467	1	1	1	1	1	2	2	2	4	2	7	3	2	1	4	2	2	59	5	2	2	2	5	2		1	3	2
2287	3	2	1	1	2	1	1	2	1	1	6	3	4	2	5	3	1	59	5	1	1	2	2	2		2	3	3
2596	3	2	1	1	2	1	1	2	1	1	7	3	2	1	2	1	1	59	5	2	2	2	4	2		2	3	2
2610	3	2	1	1	2	1	1	2	1	1	7	3	2	1	4	2	1	59	5	2	1	2	2	2		4	3	2
902	1	1	1	2	2	4	2	2	4	4	7	3	5	3	5	3	1	60	5	1	3	2	4	2		2	3	98
25	3	2	1	1	2	1	1	2	1	1	7	3	7	3	2	1	1	60	5	4	1	2	2	2		98	3	6
2393	1	1	1	1	1	2	1	1	2	1	6	3	6	3	3	1	2	60	5	3	2	2	2	2		98	3	98
2407	1	1	1	1	2	1	1	2	1	1	1	1	5	3	1	1	2	60	5	2	2	2	2	2		98	3	4
1860	1	1	1	1	2	1	1	2	1	1	7	3	4	2	4	2	1	62	5	2	2	2	6	2		1	3	2
2398	1	1	1	2	2	4	2	2	4	4	1	1	4	2	5	3	2	62	5	2	2	1	2	2		1	3	4
2440	1	1	1	2	2	4	1	1	2	3	7	3	5	3	5	3	1	62	5	2	1	3	2	2		3	3	2
2304	3	2	1	2	2	4	2	2	4	4	7	3	1	1	1	1	1	63	5	1	3	3	2	2		2	3	4
2385	3	2	1	1	1	2	1	2	1	1	6	3	6	3	5	3	1	63	5	1	2	2	2	2		3	3	2
813	3	2	1	2	2	4	1	1	2	3	7	3	4	2	5	3	2	64	5	1	3	2	2	2		3	3	4
2201	1	1	1	2	2	4	2	2	4	4	7	3	2	1	4	2	1	64	5	2	3	2	2	2		2	3	3
2250	3	2	1	2	2	4	2	2	4	4	6	3	4	2	4	2	1	64	5	5	1	2	5	2		98	3	2
65	1	1	1	2	1	3	2	1	3	4	4	2	4	2	4	2	2	65	6	2	2	1	2	2		2	3	4
400	1	1	1	1	2	1	2	2	4	2	7	3	4	2	6	3	1	65	6	4	3	3	5	2		98	3	3
2042	1	1	1	2	2	4	2	2	4	4	7	3	2	1	6	3	1	65	6	4	3	4	3	2		2	3	6
2583	1	1	1	1	2	1	1	2	1	1	7	3	2	1	2	1	2	65	6	6	3	2	2	2		2	3	1
44	3	2	1	2	2	4	2	2	4	4	7	3	1	1	4	2	1	66	6	3	3	2	4	2		2	3	3
833	3	2	1	2	1	3	2	1	3	4	4	2	4	2	4	2	1	66	6	2	3	2	2	2		2	3	1
450	1	1	1	2	1	3	2	1	3	4	4	2	3	1	4	2	2	67	6	5	1	3	2	2		2	3	4
869	1	1	1	1	2	1	1	2	1	1	7	3	7	3	5	3	1	67	6	3	3	2	2	2		3	3	2
221	3	2	1	1	2	1	1	2	1	1	7	3	6	3	7	3	1	67	6	3	3	4	2	2		5	3	1
329	3	2	1	1	1	2	1	1	2	1	7	3	2	1	5	3	1	67	6	4	3	4	2	2		5	3	4
906	3	2	1	1	2	1	1	2	1	1	7	3	4	2	4	2	1	67	6	2	3	2	2	2		1	3	4
1906	3	2	1	1	2	1	1	2	1	1	7	3	2	1	4	2	1	67	6	2	1	3	3	2		2	3	3
2497	3	2	1	1	2	1	2	1	3	2	4	2	4	2	4	2	1	67	6	4	3	1	2	2		1	3	3
352	1	1	1	1	2	1	1	2	1	1	7	3	2	1	2	1	1	68	6	4	1	4	2	2		5	3	4
391	3	2	1	1	2	1	1	2	1	1	7	3	2	1	4	2	2	68	6	4	3	3	2	2		98	3	4
2391	1	1	1	1	2	1	1	2	1	1	6	3	4	2	4	2	1	68	6	4	3	4	3	2		4	3	3
347	1	1	1	1	1	2	2	2	4	2	7	3	4	2	4	2	1	69	6	4	3	1	3	2		1	3	4
496	3	2	1	2	2	4	2	2	4	4	4	2	4	2	6	3	1	69	6	2	3	1	1	2		98	3	3
2106	1	1	1	1	2	1	1	2	1	1	7	3	4	2	4	2	1	69	6	4	3	2	2	2		3	3	2
2135	1	1	1	2	1	3	2	1	3	4	4	2	4	2	4	2	1	69	6	2	1	2	2	2		1	3	98
2108	3	2	1	2	2	4	2	2	4	4	6	3	2	1	3	1	1	69	6	2	3	1	2	2		98	3	2
2066	1	1	1	1	1	2	1	1	2	1	6	3	4	2	4	2	1	70	6	1	3	1	6	2		2	3	3
2516	1	1	1	1	2	1	1	2	1	1	6	3	5	3	5	3	1	70	6	4	3	4	3	2		98	3	4
2555	3	2	1	1	1	2	1	2	1	1	6	3	4	2	4	2	1	70	6	2	1	4	6	2		3	3	3
104	3	2	1	1	2	1	1	2	1	1	7	3	7	3	4	2	2	71	6	1	3	2	2	2		3	3	4
1060	3	2	1	2	2	4	2	2	4	4	7	3	4	2	6	3	1	71	6	3	3	3	2	2		4	3	5
2044	3	2	1	1	1	2	1	1	2	1	6	3	6	3	6	3	1	71	6	6	1	2	2	2		2	3	98
2357	1	1	1	2	2	4	2	2	4	4	7	3	5	3	5	3	1	72	6	5	3	2	2	2		3	3	2
17	3	2	1	1	1	2	1	1	2	1	6	3	3	1	4	2	1	73	6	2	3	1	2	2		4	3	98
2241	3	2	1	1	1	2	1	1	2	1	7	3	7	3	1	1	2	73	6	5	3	1	2	2		98	3	4
183	1	1	1	1	1	2	1	1	2	1	4	2	4	2	4	2	2	75	7	6	3	3	3	2		1	3	3
697	3	2	1	1	2	1	1	2	1	1	7	3	5	3	4	2	1	75	7	4	3	1	2	2		2	3	4
736	1	1	1	1	2	1	1	2	1	1	7	3	1	1	1	1	1	80	7	2	3	4	2	2		4	3	3
2322	3	2	1	2	2	4	2	2	4	4	7	3	2	1	4	2	1	80	7	1	3	1	2	2		98	3	3
2369	1	1	1	1	2	1	1	2	1	1	7	3	1	1	4	2	1	81	7	3	3	3	2	2		4	3	4
354	1	1	1	2	1	3	1	1	2	3	6	3	2	1	5	3	1	85	7	4	3	4	2	2		5	3	4
2420	1	1	1	2	2	4	1	1	2	3	7	3	6	3	7	3	2	21	1	5	4	3	1	1	3	2	9	6
785	3	2	1	2	1	3	2	2	4	4	4	2	4	2	4	2	1	22	1	3	2	2	1	1	1	98	9	98
801	1	1	1	1	1	2	1	1	2	1	3	1	2	1	4	2	2	24	1	4	1	3	6	1	3	1	9	98
2094	3	2	1	1	1	2	1	1	2	1	7	3	2	1	4	2	2	28	2	1	2	3	2	1	3	1	9	4
2284	3	2	1	2	1	3	1	1	2	3	7	3	1	1	7	3	1	29	2	3	4	3	1	1	3	98	9	98
2134	1	1	1	1	1	2	1	1	2	1	4	2	4	2	4	2	1	33	2	4	1	3	1	1	3	98	9	98
2374	1	1	1	1	2	1	1	2	1	1	7	3	4	2	4	2	2	34	2	2	1	2	2	1	2	98	9	98
2443	1	1	1	1	1	2	2	1	3	2	6	3	4	2	5	3	1	36	3	4	1	3	2	1	3	2	9	4
621	1	1	1	1	2	1	1	2	1	1	7	3	4	2	6	3	1	37	3	4	1	1	6	1	3	2	9	4
972	3	2	1	1	1	2	1	1	2	1	7	3	2	1	4	2	1	38	3	4	1	2	2	1	2	3	9	4
2354	1	1	1	1	2	1	1	2	1	1	7	3	1	1	1	1	1	41	3	4	1	1	2	1	1	98	9	98
187	3	2	1	1	1	2	1	2	1	1	5	3	4	2	4	2	2	42	3	1	1	1	6	1	2	98	9	98
335	3	2	1	2	2	4	2	2	4	4	7	3	4	2	4	2	2	43	3	4	1	1	3	1	3	2	9	4
2176	1	1	1	1	1	2	1	1	2	1	4	2	4	2	7	3	1	46	4	3	2	2	1	1	3	98	9	98
58	1	1	1	1	2	1	1	2	1	1	7	3	5	3	4	2	1	48	4	3	3	2	6	1	1	3	9	98
923	1	1	1	1	2	1	1	2	1	1	7	3	7	3	1	1	2	48	4	4	2	2	6	1	1	98	9	4
884	3	2	1	1	1	2	2	1	3	2	7	3	5	3	4	2	2	48	4	2	2	1	4	1	3	97	9	98
1287	1	1	1	1	1	2	1	1	2	1	7	3	7	3	5	3	1	50	4	6	2	2	6	1	3	1	9	98
2195	3	2	1	1	2	1	1	2	1	1	7	3	6	3	2	1	1	51	4	3	1	4	1	1	1	98	9	5
343	3	2	1	2	1	3	1	1	2	3	6	3	7	3	7	3	2	52	4	5	1	1	2	1	1	1	9	98
2316	3	2	1	2	1	3	2	1	3	4	5	3	5	3	4	2	1	52	4	3	3	2	2	1	3	98	9	4
495	3	2	1	2	1	3	1	1	2	3	6	3	3	1	4	2	2	55	5	5	2	2	2	1	1	98	9	98
574	3	2	1	2	1	3	2	1	3	4	7	3	7	3	7	3	1	55	5	5	2	2	98	1	1	1	9	98
2111	1	1	1	1	2	1	1	2	1	1	7	3	1	1	7	3	1	55	5	4	1	3	2	1	1	98	9	98
2226	1	1	1	1	1	2	2	2	4	2	7	3	4	2	1	1	2	55	5	4	3	2	2	1	3	98	9	98
2612	3	2	1	2	2	4	2	2	4	4	7	3	6	3	4	2	2	55	5	5	1	2	2	1	1	98	9	4
1960	1	1	1	1	2	1	1	2	1	1	7	3	6	3	7	3	1	56	5	5	1	2	2	1	1	2	9	98
1138	3	2	1	1	2	1	1	2	1	1	7	3	4	2	4	2	2	56	5	1	2	3	98	1	1	98	9	98
1455	3	2	1	1	1	2	1	2	1	1	7	3	4	2	5	3	1	56	5	3	1	3	2	1	1	2	9	98
2464	3	2	1	1	2	1	1	2	1	1	7	3	1	1	3	1	2	56	5	2	2	1	2	1	1	98	9	3
583	1	1	1	2	2	4	2	2	4	4	5	3	3	1	6	3	2	57	5	4	2	1	2	1	1	2	9	2
1610	1	1	1	1	2	1	1	2	1	1	7	3	1	1	7	3	1	57	5	4	1	4	2	1	1	98	9	98
1889	1	1	1	1	2	1	1	2	1	1	6	3	1	1	1	1	1	57	5	4	1	3	1	1	1	98	9	98
1034	3	2	1	1	2	1	2	2	4	2	5	3	4	2	2	1	1	57	5	1	3	2	4	1	1	2	9	3
2341	1	1	1	2	1	3	2	2	4	4	2	1	4	2	1	1	2	57	5	1	2	2	2	1	2	98	9	7
1894	1	1	1	1	2	1	1	2	1	1	7	3	6	3	2	1	1	59	5	3	1	3	2	1	2	98	9	4
359	3	2	1	2	2	4	2	2	4	4	6	3	5	3	5	3	2	59	5	2	2	1	2	1	3	98	9	98
547	3	2	1	1	1	2	2	1	3	2	5	3	5	3	4	2	2	61	5	4	2	1	2	1	1	98	9	3
2148	1	1	1	1	1	2	1	1	2	1	7	3	4	2	4	2	1	62	5	4	1	2	2	1	1	2	9	4
331	3	2	1	2	1	3	2	1	3	4	6	3	5	3	7	3	1	65	6	4	1	4	2	1	1	4	9	98
39	1	1	1	1	2	1	1	2	1	1	7	3	4	2	6	3	1	67	6	2	3	3	6	1	1	2	9	3
462	3	2	1	2	1	3	2	1	3	4	7	3	1	1	6	3	2	67	6	3	3	3	5	1	1	1	9	4
2590	1	1	1	2	2	4	2	2	4	4	7	3	1	1	1	1	1	67	6	6	3	3	2	1	1	98	9	4
164	1	1	1	2	2	4	2	2	4	4	7	3	4	2	4	2	1	68	6	6	3	3	2	1	1	98	9	98
353	1	1	1	1	2	1	1	2	1	1	7	3	3	1	3	1	1	68	6	2	3	3	2	1	1	98	9	3
2519	3	2	1	2	2	4	2	2	4	4	7	3	7	3	7	3	1	69	6	3	3	1	2	1	2	2	9	5
519	1	1	1	1	1	2	1	1	2	1	7	3	7	3	4	2	2	73	6	5	2	3	2	1	1	98	9	3
2365	3	2	1	1	2	1	1	2	1	1	7	3	5	3	4	2	2	73	6	1	2	3	2	1	1	98	9	4
459	3	2	1	1	2	1	1	2	1	1	7	3	1	1	1	1	1	74	6	4	3	3	2	1	1	4	9	4
8	1	1	1	1	2	1	2	2	4	2	7	3	1	1	7	3	1	76	7	4	3	1	2	1	1	1	9	5
229	3	2	1	1	2	1	1	2	1	1	7	3	1	1	7	3	1	76	7	1	3	3	2	1	1	3	9	4
1116	1	1	1	1	1	2	2	2	4	2	3	1	6	3	3	1	1	18	1	2	4	3	1	1	1	97	1	5
94	1	1	1	2	1	3	2	1	3	4	6	3	5	3	4	2	1	22	1	1	2	2	1	1	1	1	1	4
2268	1	1	1	2	1	3	2	2	4	4	7	3	7	3	7	3	2	22	1	6	4	2	98	1	3	1	1	98
2459	3	2	1	1	1	2	1	1	2	1	6	3	5	3	6	3	1	22	1	4	1	4	1	1	2	1	1	3
654	1	1	1	2	2	4	2	1	3	4	7	3	4	2	6	3	2	26	2	5	2	1	6	1	2	1	1	4
1463	1	1	1	1	1	2	1	1	2	1	7	3	5	3	5	3	1	33	2	5	1	4	1	1	3	98	1	4
1640	3	2	1	1	1	2	1	1	2	1	4	2	4	2	4	2	1	42	3	4	1	4	2	1	3	4	1	98
2100	1	1	1	1	2	1	2	2	4	2	6	3	3	1	5	3	1	42	3	2	1	3	2	1	1	5	1	5
2164	1	1	1	1	2	1	1	2	1	1	1	1	4	2	3	1	1	42	3	1	1	1	1	1	3	2	1	4
2559	3	2	1	1	2	1	1	2	1	1	7	3	4	2	3	1	1	42	3	6	1	4	2	1	1	5	1	5
601	1	1	1	2	2	4	2	2	4	4	7	3	2	1	6	3	2	43	3	5	2	3	2	1	1	2	1	4
1558	3	2	1	1	2	1	1	2	1	1	6	3	7	3	5	3	2	44	3	5	1	2	6	1	3	2	1	3
1606	1	1	1	1	2	1	1	2	1	1	7	3	6	3	7	3	1	45	4	1	1	4	2	1	1	3	1	4
2404	3	2	1	1	2	1	1	2	1	1	7	3	7	3	7	3	2	45	4	4	3	1	5	1	3	1	1	4
332	1	1	1	2	2	4	2	2	4	4	7	3	5	3	5	3	2	46	4	6	1	1	2	1	3	2	1	4
2090	1	1	1	1	2	1	1	2	1	1	7	3	1	1	7	3	1	48	4	3	2	1	3	1	1	1	1	4
1858	3	2	1	1	2	1	2	1	3	2	7	3	2	1	4	2	2	49	4	2	1	4	6	1	3	98	1	4
1950	3	2	1	2	2	4	2	2	4	4	7	3	6	3	4	2	1	49	4	4	1	3	2	1	3	2	1	4
2468	1	1	1	1	2	1	1	2	1	1	7	3	5	3	5	3	1	49	4	2	1	4	6	1	3	4	1	6
1512	3	2	1	1	2	1	1	2	1	1	7	3	3	1	5	3	2	50	4	5	2	2	2	1	1	1	1	4
477	1	1	1	2	1	3	2	2	4	4	7	3	7	3	7	3	2	53	4	6	3	1	2	1	3	2	1	98
729	1	1	1	1	2	1	1	2	1	1	7	3	7	3	7	3	1	53	4	5	1	3	2	1	1	98	1	4
1151	1	1	1	1	2	1	1	2	1	1	7	3	5	3	1	1	1	53	4	2	1	4	2	1	1	4	1	4
1915	3	2	1	1	2	1	2	2	4	2	6	3	3	1	4	2	2	54	4	2	1	3	2	1	1	2	1	6
2523	1	1	1	1	1	2	1	1	2	1	7	3	6	3	6	3	1	54	4	3	1	3	2	1	1	3	1	98
237	1	1	1	2	2	4	2	2	4	4	7	3	5	3	6	3	2	55	5	5	3	1	2	1	1	1	1	4
460	3	2	1	1	2	1	1	2	1	1	7	3	7	3	7	3	1	57	5	4	1	2	2	1	3	98	1	4
1191	3	2	1	1	2	1	1	1	2	1	7	3	5	3	5	3	1	57	5	1	2	2	2	1	1	1	1	98
1962	1	1	1	1	2	1	1	2	1	1	7	3	4	2	4	2	2	58	5	4	1	3	2	1	1	98	1	6
2413	3	2	1	2	2	4	2	2	4	4	7	3	7	3	7	3	2	59	5	3	2	1	2	1	1	1	1	4
993	1	1	1	1	2	1	1	2	1	1	4	2	6	3	6	3	1	60	5	1	1	3	2	1	3	3	1	4
2517	3	2	1	1	2	1	1	2	1	1	7	3	1	1	1	1	1	60	5	2	1	3	2	1	3	98	1	2
632	3	2	1	2	1	3	2	1	3	4	6	3	4	2	4	2	2	61	5	5	1	3	5	1	3	3	1	4
671	1	1	1	1	2	1	1	2	1	1	7	3	4	2	4	2	2	63	5	1	2	1	2	1	1	98	1	4
63	1	1	1	1	2	1	2	2	4	2	7	3	4	2	5	3	2	64	5	2	1	1	2	1	1	1	1	98
1031	3	2	1	1	2	1	1	1	2	1	3	1	4	2	4	2	1	64	5	1	2	4	2	1	1	2	1	4
1419	1	1	1	1	2	1	1	2	1	1	7	3	4	2	4	2	2	65	6	1	2	3	5	1	1	1	1	4
53	3	2	1	2	1	3	1	1	2	3	7	3	4	2	4	2	1	65	6	1	3	1	2	1	2	2	1	5
461	3	2	1	1	2	1	1	2	1	1	7	3	5	3	1	1	2	65	6	1	3	1	2	1	1	3	1	5
2104	1	1	1	2	1	3	2	1	3	4	7	3	4	2	4	2	2	66	6	4	2	1	2	1	2	2	1	4
148	3	2	1	1	1	2	1	1	2	1	4	2	3	1	5	3	1	67	6	3	3	3	2	1	2	5	1	5
543	3	2	1	2	1	3	2	1	3	4	7	3	4	2	4	2	2	67	6	3	2	1	2	1	1	2	1	4
2601	1	1	1	1	1	2	1	1	2	1	4	2	5	3	4	2	1	67	6	4	3	2	2	1	1	98	1	4
2204	3	2	1	2	1	3	1	2	1	3	4	2	4	2	5	3	1	67	6	5	3	2	2	1	1	2	1	5
2384	3	2	1	2	2	4	1	2	1	3	6	3	6	3	7	3	1	67	6	4	1	1	2	1	1	98	1	7
415	1	1	1	2	2	4	1	1	2	3	6	3	4	2	4	2	1	68	6	2	3	1	3	1	2	1	1	4
2425	3	2	1	2	2	4	2	2	4	4	4	2	7	3	7	3	2	68	6	5	2	1	2	1	1	2	1	98
295	1	1	1	2	1	3	2	1	3	4	6	3	6	3	6	3	1	70	6	4	3	1	2	1	1	2	1	4
99	3	2	1	1	2	1	1	2	1	1	4	2	3	1	4	2	1	70	6	5	3	4	2	1	1	3	1	5
320	3	2	1	1	1	2	1	1	2	1	7	3	2	1	6	3	2	70	6	4	2	3	2	1	1	3	1	6
703	3	2	1	1	2	1	1	2	1	1	7	3	7	3	7	3	2	70	6	5	2	2	2	1	1	1	1	4
2217	3	2	1	2	2	4	2	2	4	4	7	3	5	3	6	3	2	70	6	4	2	2	2	1	3	2	1	4
992	3	2	1	2	2	4	2	2	4	4	7	3	4	2	7	3	2	71	6	4	2	2	5	1	1	1	1	4
449	1	1	1	1	2	1	1	2	1	1	7	3	2	1	4	2	2	72	6	4	3	1	5	1	1	1	1	4
270	1	1	1	2	2	4	2	2	4	4	7	3	4	2	4	2	1	73	6	2	3	3	2	1	1	3	1	5
1214	3	2	1	1	1	2	1	2	1	1	7	3	1	1	4	2	2	74	6	4	2	4	2	1	1	4	1	3
162	1	1	1	1	1	2	1	1	2	1	7	3	6	3	6	3	1	75	7	4	1	4	2	1	1	5	1	5
816	1	1	1	1	2	1	1	2	1	1	4	2	4	2	6	3	1	79	7	4	3	4	2	1	1	5	1	5
2257	3	2	1	1	2	1	1	2	1	1	7	3	4	2	6	3	1	82	7	1	3	1	2	1	1	98	1	6
420	3	2	1	2	2	4	2	2	4	4	7	3	2	1	4	2	1	84	7	4	3	3	2	1	1	4	1	4
2115	1	1	1	1	2	1	2	2	4	2	4	2	4	2	4	2	2	21	1	6	4	1	1	1	3	97	2	4
2057	1	1	1	1	2	1	2	2	4	2	7	3	6	3	4	2	2	24	1	1	2	4	1	1	3	98	2	98
1468	1	1	1	1	1	2	1	1	2	1	7	3	4	2	4	2	1	27	2	4	2	4	1	1	3	3	2	4
888	3	2	1	2	1	3	2	1	3	4	7	3	5	3	4	2	1	27	2	5	1	3	6	1	3	2	2	5
2541	3	2	1	1	2	1	1	2	1	1	7	3	1	1	2	1	1	32	2	4	1	4	2	1	2	5	2	6
1553	1	1	1	1	1	2	1	1	2	1	5	3	3	1	5	3	1	33	2	5	2	3	6	1	2	2	2	2
2252	3	2	1	2	1	3	1	1	2	3	4	2	4	2	4	2	1	33	2	3	1	4	2	1	3	3	2	4
290	3	2	1	2	2	4	2	2	4	4	7	3	1	1	6	3	1	34	2	4	1	1	6	1	1	2	2	6
1623	1	1	1	1	1	2	1	1	2	1	4	2	5	3	4	2	1	35	3	1	1	3	2	1	2	2	2	6
2580	1	1	1	2	1	3	1	2	1	3	6	3	2	1	4	2	1	35	3	2	2	1	1	1	1	2	2	5
1271	1	1	1	1	1	2	1	1	2	1	7	3	7	3	7	3	2	37	3	4	2	2	6	1	1	1	2	98
669	3	2	1	2	2	4	2	2	4	4	7	3	1	1	4	2	1	38	3	4	2	2	4	1	1	3	2	5
1613	1	1	1	1	1	2	1	1	2	1	7	3	6	3	6	3	2	39	3	5	1	2	2	1	1	5	2	3
1677	3	2	1	1	2	1	2	2	4	2	1	1	5	3	1	1	2	39	3	6	1	3	1	1	3	1	2	4
2532	1	1	1	2	1	3	2	1	3	4	7	3	5	3	2	1	1	39	3	5	1	3	2	1	3	2	2	6
2586	1	1	1	1	2	1	1	2	1	1	7	3	1	1	1	1	2	39	3	6	2	4	2	1	3	2	2	5
2498	3	2	1	1	2	1	1	2	1	1	7	3	1	1	6	3	2	39	3	2	1	4	2	1	3	5	2	3
2095	1	1	1	2	2	4	2	1	3	4	7	3	2	1	2	1	1	40	3	3	1	3	2	1	1	3	2	5
2190	1	1	1	1	2	1	1	2	1	1	5	3	6	3	6	3	1	40	3	4	1	4	1	1	3	2	2	3
905	1	1	1	2	2	4	2	2	4	4	6	3	5	3	4	2	2	42	3	2	2	2	3	1	1	98	2	4
1689	1	1	1	2	1	3	1	1	2	3	5	3	4	2	5	3	2	42	3	4	1	4	2	1	1	4	2	3
2472	3	2	1	1	1	2	1	1	2	1	4	2	4	2	4	2	1	42	3	4	1	4	1	1	3	3	2	4
230	1	1	1	1	1	2	1	2	1	1	5	3	5	3	5	3	1	43	3	2	1	1	2	1	3	2	2	5
1641	1	1	1	2	2	4	2	1	3	4	1	1	1	1	1	1	1	45	4	5	1	2	2	1	1	2	2	4
2435	1	1	1	1	2	1	1	1	2	1	7	3	4	2	4	2	1	45	4	1	4	4	1	1	1	1	2	4
308	1	1	1	1	2	1	1	2	1	1	7	3	7	3	5	3	1	47	4	4	3	2	2	1	1	5	2	5
149	3	2	1	1	2	1	2	2	4	2	7	3	7	3	7	3	2	47	4	3	2	1	2	1	1	1	2	98
2495	3	2	1	1	2	1	1	2	1	1	7	3	2	1	6	3	1	47	4	5	1	3	6	1	2	3	2	4
346	1	1	1	1	2	1	2	2	4	2	7	3	5	3	6	3	2	48	4	5	2	1	2	1	2	98	2	2
1742	1	1	1	1	2	1	1	2	1	1	7	3	4	2	4	2	1	48	4	4	1	3	1	1	2	2	2	7
1978	1	1	1	1	2	1	1	2	1	1	4	2	4	2	4	2	1	48	4	6	1	3	1	1	2	98	2	7
2327	1	1	1	1	2	1	2	2	4	2	7	3	7	3	5	3	2	48	4	4	2	2	2	1	3	98	2	98
2578	1	1	1	1	2	1	1	2	1	1	2	1	4	2	2	1	1	48	4	1	3	4	2	1	1	4	2	6
119	3	2	1	2	1	3	2	1	3	4	7	3	7	3	7	3	1	49	4	4	2	1	2	1	3	1	2	4
2428	1	1	1	1	2	1	1	2	1	1	7	3	5	3	5	3	1	49	4	6	1	4	2	1	1	5	2	98
2560	1	1	1	1	2	1	2	2	4	2	7	3	7	3	7	3	1	49	4	4	3	2	2	1	1	1	2	6
369	3	2	1	2	1	3	2	1	3	4	5	3	4	2	4	2	2	50	4	4	2	1	2	1	1	2	2	4
1244	1	1	1	1	2	1	1	2	1	1	7	3	5	3	2	1	1	51	4	3	1	3	2	1	2	3	2	2
1930	1	1	1	2	2	4	2	2	4	4	7	3	7	3	5	3	1	51	4	4	1	2	2	1	1	3	2	4
365	3	2	1	2	2	4	2	2	4	4	7	3	1	1	4	2	2	51	4	2	1	1	2	1	3	3	2	5
2065	3	2	1	2	2	4	2	2	4	4	7	3	5	3	4	2	1	51	4	3	3	3	1	1	1	2	2	6
185	1	1	1	2	2	4	2	2	4	4	7	3	5	3	6	3	2	52	4	6	3	1	2	1	1	1	2	4
1311	3	2	1	1	2	1	1	2	1	1	7	3	7	3	5	3	1	52	4	6	2	3	1	1	2	98	2	7
2151	1	1	1	1	2	1	1	2	1	1	7	3	5	3	6	3	1	52	4	4	1	4	2	1	2	98	2	4
2481	3	2	1	2	1	3	2	1	3	4	6	3	3	1	5	3	1	52	4	5	1	2	2	1	2	2	2	5
253	1	1	1	1	2	1	1	2	1	1	7	3	6	3	5	3	1	53	4	5	2	1	2	1	3	2	2	4
114	3	2	1	2	2	4	2	2	4	4	7	3	4	2	3	1	2	53	4	4	2	2	2	1	1	98	2	4
1411	1	1	1	2	1	3	1	2	1	3	5	3	5	3	5	3	1	54	4	1	2	2	2	1	3	2	2	7
2078	3	2	1	1	2	1	1	2	1	1	7	3	1	1	6	3	1	54	4	2	1	3	6	1	1	3	2	3
1041	1	1	1	1	2	1	1	2	1	1	7	3	2	1	6	3	1	55	5	4	1	2	2	1	1	3	2	3
1298	1	1	1	1	1	2	1	1	2	1	7	3	7	3	4	2	1	55	5	6	2	3	2	1	1	2	2	6
2588	1	1	1	1	2	1	1	2	1	1	6	3	4	2	4	2	1	55	5	4	1	4	2	1	1	98	2	4
2181	3	2	1	2	2	4	2	2	4	4	7	3	1	1	4	2	1	55	5	4	2	2	2	1	1	97	2	3
1032	3	2	1	1	2	1	1	2	1	1	7	3	7	3	7	3	2	56	5	1	2	2	2	1	1	2	2	4
2048	1	1	1	2	2	4	2	2	4	4	6	3	3	1	3	1	2	56	5	4	1	2	1	1	2	2	2	3
2142	1	1	1	2	1	3	2	1	3	4	1	1	3	1	3	1	2	56	5	5	2	2	2	1	3	98	2	2
2562	1	1	1	1	2	1	2	2	4	2	7	3	4	2	4	2	1	56	5	1	3	1	2	1	1	2	2	2
1690	1	1	1	1	2	1	1	2	1	1	7	3	4	2	4	2	1	57	5	2	2	4	2	1	1	4	2	5
2508	3	2	1	1	2	1	1	2	1	1	7	3	7	3	7	3	2	57	5	1	2	1	2	1	1	97	2	4
1786	1	1	1	1	2	1	1	2	1	1	7	3	1	1	7	3	1	58	5	3	2	2	1	1	1	1	2	4
691	3	2	1	1	2	1	1	1	2	1	7	3	6	3	6	3	1	58	5	6	1	2	6	1	1	2	2	98
2395	1	1	1	2	2	4	2	2	4	4	7	3	5	3	5	3	1	58	5	1	3	2	2	1	3	3	2	2
2522	1	1	1	2	2	4	2	2	4	4	7	3	1	1	4	2	1	59	5	2	2	2	2	1	1	2	2	4
49	1	1	1	2	1	3	2	2	4	4	7	3	7	3	4	2	2	60	5	4	2	1	2	1	1	1	2	4
1531	3	2	1	1	2	1	1	2	1	1	7	3	2	1	5	3	2	60	5	6	2	2	2	1	1	2	2	3
1866	3	2	1	1	2	1	1	2	1	1	7	3	5	3	3	1	2	60	5	6	1	3	2	1	1	3	2	3
2500	1	1	1	1	2	1	1	2	1	1	7	3	3	1	6	3	1	60	5	4	2	3	2	1	1	5	2	5
132	1	1	1	1	2	1	1	2	1	1	7	3	4	2	6	3	2	61	5	1	2	2	2	1	3	2	2	5
1436	1	1	1	1	2	1	1	2	1	1	7	3	6	3	6	3	2	61	5	2	1	4	2	1	1	98	2	98
2206	1	1	1	1	2	1	1	2	1	1	7	3	5	3	7	3	1	61	5	4	3	1	2	1	1	98	2	4
2081	3	2	1	2	1	3	1	1	2	3	7	3	7	3	7	3	2	61	5	2	1	3	3	1	3	98	2	4
2340	3	2	1	2	2	4	2	2	4	4	7	3	4	2	6	3	1	63	5	3	3	1	2	1	1	2	2	4
2507	3	2	1	1	1	2	1	1	2	1	7	3	4	2	5	3	1	63	5	2	3	4	2	1	1	98	2	4
2292	1	1	1	2	1	3	1	2	1	3	7	3	4	2	4	2	1	64	5	3	3	2	2	1	1	3	2	5
2352	3	2	1	1	2	1	1	2	1	1	7	3	2	1	6	3	1	64	5	3	3	1	2	1	1	4	2	7
2426	3	2	1	1	2	1	1	2	1	1	7	3	1	1	7	3	2	64	5	2	2	1	2	1	1	3	2	6
2463	1	1	1	2	1	3	1	2	1	3	7	3	4	2	6	3	2	65	6	5	1	2	2	1	2	4	2	5
573	1	1	1	1	1	2	2	1	3	2	7	3	4	2	5	3	1	66	6	2	3	3	2	1	2	98	2	4
280	3	2	1	1	2	1	1	2	1	1	6	3	2	1	3	1	2	66	6	1	2	2	2	1	1	97	2	4
2028	3	2	1	1	2	1	1	2	1	1	7	3	7	3	7	3	1	66	6	4	3	2	2	1	1	2	2	3
2082	3	2	1	2	2	4	2	2	4	4	7	3	2	1	4	2	1	66	6	6	3	4	1	1	1	3	2	2
770	3	2	1	2	1	3	2	1	3	4	7	3	4	2	4	2	1	67	6	4	3	3	2	1	1	98	2	4
784	3	2	1	1	1	2	1	2	1	1	7	3	4	2	5	3	1	67	6	2	3	2	5	1	3	2	2	3
436	1	1	1	1	2	1	1	2	1	1	7	3	4	2	7	3	1	68	6	3	3	3	2	1	1	2	2	4
469	1	1	1	2	2	4	1	2	1	3	7	3	2	1	6	3	1	68	6	4	3	4	3	1	1	98	2	4
1813	1	1	1	1	2	1	1	2	1	1	7	3	1	1	7	3	1	68	6	6	1	4	3	1	1	4	2	3
217	3	2	1	1	2	1	1	2	1	1	7	3	4	2	4	2	1	68	6	4	3	4	2	1	1	3	2	4
2281	1	1	1	1	1	2	1	1	2	1	6	3	4	2	4	2	2	68	6	3	3	2	2	1	2	98	2	3
2334	1	1	1	2	2	4	2	2	4	4	7	3	1	1	4	2	1	68	6	5	3	1	2	1	1	98	2	7
304	1	1	1	1	2	1	1	2	1	1	6	3	2	1	6	3	1	69	6	5	3	3	2	1	2	3	2	4
351	1	1	1	1	1	2	1	1	2	1	7	3	4	2	4	2	1	69	6	4	3	1	2	1	1	98	2	98
370	3	2	1	2	2	4	2	1	3	4	6	3	3	1	3	1	1	69	6	3	1	3	2	1	1	2	2	2
873	1	1	1	2	2	4	2	2	4	4	4	2	2	1	2	1	2	70	6	2	3	3	2	1	1	4	2	2
2041	1	1	1	1	2	1	1	2	1	1	6	3	4	2	7	3	1	70	6	4	3	2	2	1	1	2	2	2
831	1	1	1	1	1	2	1	2	1	1	7	3	6	3	6	3	1	71	6	3	3	1	2	1	2	3	2	3
2263	1	1	1	2	1	3	1	2	1	3	6	3	2	1	5	3	1	71	6	5	3	2	2	1	1	2	2	5
388	3	2	1	2	1	3	2	1	3	4	6	3	5	3	4	2	1	73	6	1	3	3	2	1	2	2	2	3
136	3	2	1	1	2	1	1	2	1	1	7	3	1	1	6	3	1	75	7	5	3	4	2	1	1	4	2	5
2186	3	2	1	1	1	2	1	2	1	1	4	2	6	3	4	2	2	77	7	2	3	2	1	1	1	1	2	3
2196	1	1	1	1	2	1	1	2	1	1	7	3	5	3	5	3	1	80	7	5	3	2	2	1	1	3	2	5
2193	1	1	1	2	1	3	2	1	3	4	6	3	4	2	4	2	1	83	7	4	3	1	2	1	1	98	2	4
61	1	1	1	1	1	2	1	2	1	1	7	3	2	1	5	3	2	86	7	1	3	1	5	1	1	2	2	3
1247	1	1	1	1	2	1	1	2	1	1	7	3	6	3	6	3	1	18	1	1	4	3	1	1	1	2	3	2
1253	3	2	1	2	1	3	2	1	3	4	6	3	4	2	2	1	2	21	1	4	1	3	1	1	2	98	3	5
2476	1	1	1	1	1	2	1	2	1	1	7	3	2	1	5	3	1	22	1	3	4	3	6	1	3	3	3	2
2199	3	2	1	1	2	1	1	2	1	1	7	3	6	3	1	1	2	22	1	6	4	3	6	1	2	98	3	6
2482	3	2	1	2	1	3	2	1	3	4	7	3	3	1	6	3	1	23	1	5	1	3	1	1	1	2	3	3
505	1	1	1	2	2	4	2	1	3	4	7	3	1	1	4	2	1	24	1	6	4	3	6	1	3	2	3	2
2595	1	1	1	1	1	2	1	1	2	1	7	3	1	1	4	2	2	25	2	1	4	3	1	1	3	3	3	2
2286	3	2	1	2	1	3	1	2	1	3	3	1	5	3	4	2	2	25	2	1	2	3	1	1	3	98	3	2
2205	3	2	1	1	1	2	1	2	1	1	7	3	2	1	2	1	2	26	2	4	2	4	2	1	3	1	3	98
1892	1	1	1	2	1	3	1	1	2	3	7	3	1	1	5	3	1	27	2	1	4	3	1	1	3	98	3	2
2272	1	1	1	1	1	2	1	1	2	1	7	3	4	2	5	3	2	27	2	5	1	4	1	1	3	2	3	2
2208	3	2	1	2	2	4	1	2	1	3	7	3	1	1	4	2	2	28	2	1	1	4	2	1	3	4	3	4
810	1	1	1	2	1	3	1	1	2	3	2	1	4	2	3	1	2	29	2	4	4	1	1	1	1	97	3	2
1366	1	1	1	1	1	2	1	2	1	1	6	3	4	2	5	3	1	30	2	4	1	4	1	1	3	4	3	5
1308	3	2	1	1	2	1	1	2	1	1	6	3	6	3	2	1	2	30	2	4	1	3	1	1	3	4	3	4
2118	1	1	1	1	2	1	1	1	2	1	7	3	5	3	3	1	2	30	2	2	2	3	1	1	3	1	3	4
2270	3	2	1	1	2	1	1	2	1	1	4	2	4	2	4	2	1	30	2	4	1	3	6	1	3	1	3	4
1778	1	1	1	1	2	1	1	2	1	1	7	3	3	1	1	1	2	31	2	1	1	3	6	1	3	98	3	98
2102	1	1	1	1	2	1	1	2	1	1	7	3	6	3	6	3	1	31	2	4	1	3	6	1	3	98	3	3
551	1	1	1	2	2	4	2	2	4	4	7	3	1	1	1	1	1	32	2	5	1	3	1	1	3	1	3	3
220	3	2	1	1	2	1	1	2	1	1	5	3	3	1	5	3	1	32	2	3	1	2	2	1	2	2	3	5
1309	3	2	1	1	2	1	1	2	1	1	7	3	1	1	2	1	1	32	2	1	1	3	6	1	3	2	3	1
2415	1	1	1	1	1	2	1	1	2	1	6	3	4	2	4	2	2	32	2	4	1	3	2	1	3	2	3	98
1523	1	1	1	1	2	1	1	2	1	1	7	3	4	2	6	3	2	33	2	2	1	4	2	1	3	2	3	2
1968	3	2	1	1	1	2	1	1	2	1	7	3	4	2	4	2	2	33	2	4	2	3	2	1	3	2	3	2
2430	1	1	1	1	1	2	1	2	1	1	7	3	6	3	6	3	2	33	2	3	1	3	6	1	3	3	3	98
3	1	1	1	2	1	3	1	1	2	3	7	3	1	1	4	2	1	34	2	4	1	4	6	1	2	4	3	2
776	3	2	1	1	1	2	1	1	2	1	7	3	4	2	5	3	1	34	2	4	1	2	6	1	3	2	3	98
2084	1	1	1	1	2	1	1	2	1	1	5	3	4	2	4	2	2	34	2	4	1	3	3	1	3	1	3	4
2320	1	1	1	1	2	1	1	1	2	1	6	3	5	3	4	2	1	34	2	4	1	3	1	1	3	2	3	3
1315	1	1	1	1	2	1	1	2	1	1	7	3	5	3	5	3	1	35	3	5	1	3	1	1	2	2	3	4
76	3	2	1	1	2	1	1	2	1	1	5	3	6	3	5	3	2	35	3	2	1	1	6	1	3	3	3	4
2411	1	1	1	1	2	1	1	2	1	1	7	3	1	1	1	1	1	35	3	5	1	4	1	1	3	3	3	5
1883	1	1	1	1	1	2	1	1	2	1	7	3	5	3	5	3	1	36	3	5	1	3	1	1	3	98	3	3
746	3	2	1	1	2	1	1	2	1	1	7	3	4	2	4	2	2	36	3	4	2	1	1	1	2	2	3	1
1019	3	2	1	1	2	1	1	2	1	1	7	3	5	3	5	3	2	36	3	5	2	2	2	1	1	98	3	1
2156	3	2	1	1	2	1	1	1	2	1	6	3	7	3	6	3	1	36	3	3	1	2	6	1	1	3	3	2
201	1	1	1	1	1	2	1	2	1	1	4	2	4	2	4	2	1	37	3	1	1	1	2	1	3	2	3	3
207	1	1	1	1	2	1	1	2	1	1	7	3	4	2	4	2	2	37	3	4	2	2	1	1	1	2	3	98
1045	1	1	1	2	1	3	1	2	1	3	6	3	4	2	4	2	2	37	3	2	1	3	1	1	3	2	3	98
2355	3	2	1	2	1	3	2	1	3	4	6	3	4	2	4	2	1	37	3	5	1	2	2	1	3	2	3	2
898	1	1	1	1	1	2	1	2	1	1	7	3	5	3	4	2	2	38	3	6	1	1	6	1	1	3	3	1
2615	3	2	1	1	2	1	1	2	1	1	7	3	5	3	4	2	1	38	3	1	2	4	1	1	1	1	3	6
123	1	1	1	1	2	1	1	1	2	1	7	3	6	3	6	3	2	39	3	5	2	2	6	1	3	2	3	98
748	1	1	1	1	1	2	1	2	1	1	7	3	7	3	7	3	2	39	3	1	1	2	2	1	1	2	3	5
1766	1	1	1	1	2	1	1	2	1	1	7	3	5	3	5	3	2	39	3	5	1	3	2	1	1	2	3	2
492	3	2	1	1	2	1	1	2	1	1	7	3	7	3	4	2	2	39	3	2	2	1	6	1	2	98	3	98
744	3	2	1	1	2	1	1	2	1	1	7	3	7	3	4	2	2	39	3	6	1	1	1	1	1	2	3	4
1310	3	2	1	1	2	1	1	2	1	1	7	3	4	2	1	1	1	39	3	5	2	3	6	1	3	1	3	5
2059	1	1	1	2	2	4	2	2	4	4	7	3	3	1	4	2	1	39	3	4	1	3	2	1	3	3	3	5
2390	1	1	1	1	2	1	1	2	1	1	7	3	7	3	7	3	1	39	3	6	1	2	2	1	1	2	3	6
2083	3	2	1	1	1	2	1	2	1	1	7	3	1	1	4	2	1	39	3	5	1	3	2	1	3	2	3	4
1865	1	1	1	1	2	1	1	2	1	1	7	3	4	2	4	2	2	40	3	1	2	2	6	1	3	98	3	98
847	3	2	1	1	2	1	1	2	1	1	7	3	1	1	1	1	2	40	3	4	2	4	6	1	3	98	3	98
1958	3	2	1	2	1	3	1	1	2	3	7	3	1	1	1	1	1	40	3	4	1	4	6	1	3	5	3	3
2072	1	1	1	1	1	2	1	2	1	1	6	3	2	1	5	3	1	40	3	2	1	3	2	1	3	98	3	4
1748	1	1	1	1	2	1	1	2	1	1	7	3	1	1	7	3	1	41	3	1	1	3	2	1	3	2	3	3
1379	3	2	1	2	1	3	2	1	3	4	7	3	6	3	6	3	1	41	3	2	1	2	1	1	3	3	3	7
198	1	1	1	1	2	1	1	2	1	1	7	3	6	3	1	1	2	42	3	5	3	1	3	1	3	1	3	98
711	1	1	1	2	2	4	2	2	4	4	7	3	3	1	2	1	1	42	3	2	3	2	6	1	1	3	3	2
1620	1	1	1	2	1	3	2	1	3	4	4	2	6	3	4	2	1	42	3	2	1	3	2	1	1	2	3	2
62	3	2	1	2	2	4	2	2	4	4	7	3	1	1	4	2	2	42	3	2	3	1	3	1	1	1	3	2
188	3	2	1	1	2	1	1	2	1	1	7	3	3	1	1	1	2	42	3	3	1	1	2	1	3	2	3	4
1541	3	2	1	1	1	2	1	1	2	1	7	3	5	3	5	3	1	42	3	2	1	3	1	1	1	98	3	4
1557	3	2	1	1	2	1	1	2	1	1	7	3	4	2	4	2	2	42	3	4	1	3	2	1	1	98	3	3
2144	3	2	1	1	1	2	1	1	2	1	5	3	4	2	4	2	1	42	3	2	1	3	2	1	1	98	3	2
2405	3	2	1	1	1	2	1	1	2	1	7	3	3	1	3	1	1	42	3	3	3	2	2	1	2	2	3	3
1432	1	1	1	2	1	3	1	1	2	3	4	2	4	2	4	2	1	43	3	4	2	2	6	1	1	3	3	2
625	3	2	1	2	2	4	2	2	4	4	7	3	2	1	6	3	2	43	3	5	4	2	2	1	2	3	3	2
990	3	2	1	2	2	4	1	1	2	3	7	3	4	2	4	2	2	43	3	3	2	1	6	1	1	98	3	4
1073	3	2	1	2	2	4	2	2	4	4	7	3	2	1	3	1	2	43	3	2	1	4	2	1	3	5	3	2
1227	3	2	1	2	2	4	2	2	4	4	7	3	1	1	5	3	1	43	3	3	1	4	3	1	1	2	3	4
1810	3	2	1	2	2	4	2	2	4	4	3	1	4	2	5	3	1	43	3	1	1	3	3	1	3	2	3	3
2085	1	1	1	1	1	2	2	1	3	2	7	3	4	2	4	2	1	43	3	1	1	4	1	1	1	1	3	2
2239	3	2	1	1	1	2	1	1	2	1	7	3	4	2	4	2	1	43	3	6	1	2	2	1	1	2	3	98
122	1	1	1	2	2	4	2	2	4	4	5	3	2	1	4	2	1	44	3	2	1	2	2	1	3	98	3	3
1885	1	1	1	2	2	4	2	2	4	4	7	3	7	3	4	2	2	44	3	1	1	4	1	1	2	3	3	4
184	3	2	1	2	1	3	2	1	3	4	7	3	4	2	5	3	1	44	3	1	1	1	2	1	3	1	3	98
807	3	2	1	2	2	4	2	2	4	4	6	3	4	2	7	3	1	44	3	2	3	1	6	1	1	3	3	5
2258	1	1	1	1	2	1	1	2	1	1	7	3	4	2	4	2	1	44	3	1	1	3	2	1	1	3	3	4
2377	3	2	1	1	2	1	1	2	1	1	6	3	6	3	4	2	1	44	3	5	4	3	2	1	2	2	3	2
1864	1	1	1	1	1	2	1	1	2	1	7	3	4	2	4	2	1	45	4	4	1	2	1	1	1	2	3	3
409	3	2	1	2	2	4	2	2	4	4	7	3	4	2	4	2	2	45	4	1	2	2	2	1	1	2	3	4
544	3	2	1	2	1	3	2	1	3	4	7	3	3	1	6	3	1	45	4	2	1	3	6	1	3	4	3	3
1759	3	2	1	1	2	1	1	2	1	1	4	2	2	1	6	3	2	45	4	3	1	3	2	1	98	98	3	6
2356	3	2	1	1	2	1	1	2	1	1	7	3	5	3	5	3	1	45	4	1	1	3	2	1	1	4	3	5
2479	3	2	1	2	2	4	2	2	4	4	7	3	7	3	7	3	1	45	4	4	1	4	2	1	1	4	3	4
1205	1	1	1	1	2	1	1	2	1	1	7	3	1	1	1	1	2	46	4	1	1	4	1	1	2	3	3	1
1314	1	1	1	1	2	1	1	2	1	1	7	3	1	1	4	2	1	46	4	1	1	3	2	1	3	98	3	2
699	3	2	1	1	1	2	2	2	4	2	7	3	7	3	4	2	1	46	4	5	2	1	1	1	1	97	3	98
1332	3	2	1	1	1	2	1	2	1	1	7	3	3	1	4	2	1	46	4	3	1	2	2	1	2	2	3	4
2550	3	2	1	1	2	1	1	2	1	1	7	3	4	2	4	2	2	46	4	1	1	3	1	1	1	98	3	3
712	1	1	1	2	2	4	2	2	4	4	7	3	4	2	4	2	1	47	4	2	1	2	3	1	2	2	3	2
1363	1	1	1	1	2	1	1	2	1	1	7	3	3	1	5	3	1	47	4	2	1	3	2	1	3	2	3	4
1614	3	2	1	1	2	1	1	2	1	1	7	3	7	3	3	1	1	47	4	5	1	3	2	1	2	4	3	5
2189	3	2	1	1	2	1	1	2	1	1	7	3	5	3	5	3	2	47	4	2	1	4	6	1	3	5	3	4
798	1	1	1	2	2	4	2	2	4	4	7	3	6	3	4	2	2	48	4	6	2	1	6	1	3	2	3	3
1254	3	2	1	2	2	4	2	2	4	4	7	3	4	2	5	3	1	48	4	1	1	2	2	1	1	98	3	3
2003	3	2	1	2	2	4	2	2	4	4	7	3	6	3	2	1	1	48	4	5	1	3	6	1	3	3	3	3
2534	1	1	1	1	2	1	1	2	1	1	7	3	1	1	7	3	1	48	4	5	1	2	2	1	1	2	3	3
2043	3	2	1	1	1	2	1	1	2	1	7	3	4	2	4	2	1	48	4	1	1	3	2	1	1	3	3	4
2075	3	2	1	1	2	1	1	2	1	1	7	3	1	1	2	1	2	48	4	2	1	4	3	1	1	2	3	3
2396	3	2	1	1	1	2	1	1	2	1	7	3	4	2	6	3	1	48	4	1	1	1	2	1	1	2	3	4
2455	3	2	1	1	1	2	2	2	4	2	7	3	2	1	5	3	1	48	4	2	1	1	2	1	3	3	3	2
186	1	1	1	1	2	1	1	2	1	1	4	2	1	1	1	1	2	49	4	2	2	2	2	1	3	3	3	4
1036	3	2	1	1	2	1	1	2	1	1	5	3	4	2	3	1	2	49	4	3	2	2	6	1	3	4	3	2
1109	3	2	1	2	2	4	2	2	4	4	7	3	1	1	5	3	2	49	4	6	2	3	4	1	1	1	3	2
2228	1	1	1	1	1	2	1	2	1	1	7	3	5	3	2	1	2	49	4	2	1	3	1	1	2	2	3	2
2244	1	1	1	1	1	2	1	2	1	1	7	3	3	1	1	1	2	49	4	2	1	4	3	1	3	98	3	4
2419	1	1	1	1	2	1	1	2	1	1	7	3	5	3	6	3	2	49	4	2	2	1	2	1	1	98	3	98
2540	3	2	1	1	2	1	1	1	2	1	7	3	6	3	6	3	1	49	4	5	1	2	2	1	1	3	3	4
880	1	1	1	1	1	2	1	2	1	1	7	3	1	1	7	3	1	50	4	1	1	2	1	1	2	3	3	4
929	1	1	1	1	1	2	2	1	3	2	6	3	4	2	3	1	2	50	4	2	1	2	3	1	3	2	3	1
1868	1	1	1	2	1	3	1	2	1	3	7	3	5	3	6	3	2	50	4	2	1	3	6	1	1	2	3	4
961	3	2	1	2	2	4	2	2	4	4	7	3	3	1	6	3	2	50	4	6	2	1	5	1	3	2	3	2
1195	3	2	1	2	2	4	2	1	3	4	7	3	6	3	6	3	1	50	4	5	3	1	2	1	1	1	3	2
2130	1	1	1	2	2	4	2	2	4	4	7	3	7	3	7	3	1	50	4	1	1	3	2	1	1	98	3	98
2173	1	1	1	2	1	3	2	2	4	4	7	3	6	3	6	3	1	50	4	3	2	1	2	1	3	2	3	2
2285	1	1	1	2	1	3	2	1	3	4	7	3	2	1	4	2	1	50	4	1	1	4	6	1	1	5	3	2
2309	3	2	1	1	1	2	1	2	1	1	7	3	4	2	4	2	1	50	4	2	1	4	2	1	1	3	3	2
1349	1	1	1	1	1	2	1	1	2	1	7	3	5	3	1	1	2	51	4	4	1	3	2	1	1	2	3	3
1928	1	1	1	1	1	2	1	1	2	1	7	3	7	3	4	2	1	51	4	2	1	3	2	1	3	3	3	98
26	3	2	1	1	1	2	1	1	2	1	6	3	5	3	6	3	2	51	4	3	1	3	3	1	1	2	3	4
2160	3	2	1	1	2	1	1	2	1	1	7	3	2	1	4	2	1	51	4	4	1	4	1	1	2	2	3	2
2245	3	2	1	1	1	2	1	1	2	1	6	3	5	3	5	3	1	51	4	1	2	2	2	1	3	98	3	98
2506	3	2	1	1	1	2	1	1	2	1	6	3	2	1	4	2	1	51	4	3	1	3	2	1	1	5	3	3
735	3	2	1	1	2	1	1	2	1	1	6	3	7	3	4	2	1	52	4	4	1	2	98	1	1	98	3	98
814	3	2	1	2	2	4	2	1	3	4	7	3	6	3	6	3	1	52	4	5	4	2	2	1	2	1	3	5
852	3	2	1	2	1	3	2	2	4	4	4	2	2	1	6	3	2	52	4	2	1	1	1	1	2	98	3	4
2417	3	2	1	1	2	1	1	2	1	1	7	3	3	1	3	1	1	52	4	1	1	2	2	1	3	3	3	2
2607	3	2	1	1	2	1	1	2	1	1	7	3	5	3	3	1	2	52	4	4	1	3	6	1	3	2	3	3
357	1	1	1	1	1	2	1	2	1	1	7	3	4	2	4	2	1	53	4	4	1	1	2	1	1	2	3	5
727	1	1	1	1	2	1	1	2	1	1	7	3	4	2	4	2	2	53	4	4	2	2	1	1	1	2	3	98
926	1	1	1	2	1	3	2	1	3	4	7	3	1	1	1	1	2	53	4	2	2	2	2	1	3	98	3	3
1051	3	2	1	1	2	1	1	2	1	1	7	3	4	2	4	2	1	53	4	4	1	3	2	1	1	3	3	5
1212	3	2	1	2	1	3	2	2	4	4	6	3	4	2	5	3	1	53	4	2	1	2	2	1	1	3	3	2
2052	1	1	1	2	2	4	2	2	4	4	7	3	3	1	5	3	1	53	4	2	1	3	2	1	2	5	3	4
2388	1	1	1	2	2	4	2	2	4	4	4	2	3	1	3	1	2	53	4	4	1	3	2	1	1	1	3	3
587	1	1	1	2	2	4	1	1	2	3	4	2	4	2	4	2	2	54	4	5	2	2	98	1	1	98	3	98
1474	1	1	1	2	2	4	2	2	4	4	7	3	4	2	7	3	2	54	4	5	2	2	2	1	1	1	3	98
103	3	2	1	1	2	1	1	2	1	1	7	3	7	3	7	3	1	54	4	1	2	1	3	1	2	1	3	7
610	3	2	1	1	1	2	1	1	2	1	7	3	7	3	7	3	1	54	4	4	2	3	2	1	1	2	3	5
2261	1	1	1	1	2	1	1	2	1	1	7	3	2	1	7	3	1	54	4	3	1	2	1	1	1	3	3	3
2219	3	2	1	2	1	3	2	1	3	4	7	3	2	1	5	3	1	54	4	2	1	2	2	1	3	4	3	4
511	1	1	1	1	2	1	1	2	1	1	7	3	6	3	4	2	1	55	5	6	2	2	3	1	1	1	3	3
1579	1	1	1	1	2	1	1	2	1	1	7	3	1	1	6	3	2	55	5	2	1	4	2	1	1	3	3	3
1385	3	2	1	1	2	1	1	2	1	1	7	3	1	1	2	1	1	55	5	5	1	3	2	1	1	3	3	4
1625	3	2	1	2	1	3	2	1	3	4	7	3	4	2	4	2	1	55	5	1	2	2	2	1	1	98	3	6
1837	3	2	1	1	2	1	1	2	1	1	7	3	4	2	5	3	1	55	5	5	2	3	1	1	1	98	3	4
2031	1	1	1	1	1	2	1	1	2	1	7	3	6	3	6	3	1	55	5	2	2	3	6	1	1	3	3	3
2475	3	2	1	1	1	2	1	1	2	1	6	3	4	2	4	2	1	55	5	4	1	3	2	1	1	5	3	3
2617	3	2	1	1	2	1	1	2	1	1	7	3	5	3	5	3	2	55	5	2	2	2	2	1	3	98	3	4
1783	1	1	1	1	2	1	1	2	1	1	7	3	7	3	1	1	1	56	5	3	2	2	3	1	1	1	3	3
1917	3	2	1	1	2	1	1	2	1	1	7	3	2	1	4	2	1	56	5	5	2	2	2	1	1	2	3	4
2086	1	1	1	2	1	3	1	1	2	3	6	3	7	3	5	3	2	56	5	3	2	1	2	1	2	1	3	5
2279	1	1	1	2	2	4	2	2	4	4	7	3	6	3	4	2	1	56	5	1	3	2	2	1	1	1	3	4
2466	3	2	1	1	2	1	1	2	1	1	7	3	1	1	7	3	1	56	5	2	2	2	2	1	1	1	3	4
580	3	2	1	2	2	4	2	2	4	4	7	3	1	1	7	3	1	57	5	5	2	2	2	1	1	1	3	4
1229	3	2	1	1	2	1	1	2	1	1	7	3	4	2	4	2	1	57	5	1	1	2	6	1	3	98	3	98
1598	3	2	1	1	1	2	1	1	2	1	7	3	1	1	4	2	2	57	5	6	1	2	2	1	1	97	3	98
2040	3	2	1	1	2	1	1	2	1	1	7	3	4	2	5	3	1	57	5	1	2	2	1	1	1	98	3	3
2266	3	2	1	2	1	3	2	1	3	4	6	3	4	2	4	2	1	57	5	2	2	2	2	1	2	1	3	2
717	1	1	1	1	2	1	1	2	1	1	6	3	2	1	4	2	1	58	5	4	3	1	2	1	2	5	3	7
408	3	2	1	2	2	4	2	2	4	4	7	3	4	2	7	3	1	58	5	5	3	2	2	1	1	2	3	2
442	3	2	1	2	1	3	2	1	3	4	7	3	4	2	2	1	1	58	5	5	2	1	2	1	1	1	3	3
940	3	2	1	2	2	4	2	2	4	4	7	3	5	3	5	3	2	58	5	4	2	1	2	1	1	2	3	1
1361	3	2	1	2	1	3	2	1	3	4	7	3	4	2	4	2	1	58	5	5	1	2	2	1	1	5	3	3
2105	1	1	1	2	2	4	2	2	4	4	7	3	4	2	4	2	1	58	5	6	2	1	4	1	1	1	3	4
2283	1	1	1	2	1	3	2	1	3	4	7	3	4	2	6	3	2	58	5	3	3	3	5	1	1	2	3	4
2294	1	1	1	1	2	1	1	2	1	1	7	3	4	2	5	3	1	58	5	5	1	2	2	1	1	2	3	3
73	1	1	1	1	1	2	1	2	1	1	7	3	3	1	3	1	2	59	5	1	1	1	2	1	3	4	3	3
333	1	1	1	1	1	2	1	1	2	1	7	3	2	1	2	1	1	59	5	4	2	1	2	1	1	2	3	3
752	1	1	1	2	2	4	2	2	4	4	7	3	4	2	7	3	1	59	5	2	1	2	2	1	3	4	3	3
1713	1	1	1	2	1	3	2	2	4	4	7	3	1	1	4	2	2	59	5	2	1	2	4	1	1	2	3	2
430	1	1	1	1	2	1	1	2	1	1	7	3	4	2	4	2	1	60	5	2	2	1	2	1	1	98	3	2
769	1	1	1	1	1	2	1	1	2	1	7	3	7	3	7	3	1	60	5	5	3	2	2	1	1	2	3	4
1104	1	1	1	1	1	2	1	1	2	1	7	3	4	2	5	3	1	60	5	3	3	3	2	1	1	98	3	4
1312	1	1	1	2	2	4	2	2	4	4	7	3	2	1	4	2	2	60	5	3	2	3	2	1	1	98	3	2
1785	1	1	1	2	2	4	2	2	4	4	4	2	4	2	4	2	2	60	5	4	2	2	3	1	1	1	3	98
630	3	2	1	1	1	2	1	1	2	1	1	1	1	1	4	2	1	60	5	4	2	1	2	1	1	1	3	3
2236	1	1	1	2	2	4	2	2	4	4	7	3	4	2	7	3	2	60	5	6	3	1	2	1	3	1	3	4
2129	3	2	1	2	2	4	2	1	3	4	6	3	6	3	5	3	2	60	5	2	2	2	6	1	3	2	3	2
2182	3	2	1	1	2	1	1	2	1	1	7	3	4	2	4	2	1	60	5	1	3	2	2	1	1	2	3	2
2220	3	2	1	2	2	4	2	2	4	4	7	3	7	3	1	1	1	60	5	3	2	1	1	1	2	1	3	4
2338	3	2	1	1	2	1	1	2	1	1	7	3	3	1	6	3	2	60	5	2	2	2	2	1	2	3	3	3
1376	1	1	1	1	1	2	1	1	2	1	6	3	4	2	5	3	1	61	5	1	1	2	3	1	2	2	3	6
2520	1	1	1	1	2	1	2	2	4	2	7	3	1	1	4	2	2	61	5	3	2	2	2	1	1	3	3	4
772	1	1	1	1	1	2	2	2	4	2	3	1	2	1	3	1	1	62	5	1	3	1	2	1	1	1	3	4
812	1	1	1	2	2	4	2	2	4	4	6	3	2	1	6	3	1	62	5	1	1	1	2	1	3	2	3	4
1465	1	1	1	1	2	1	1	2	1	1	7	3	1	1	1	1	1	62	5	3	1	4	2	1	1	4	3	3
98	3	2	1	1	1	2	1	1	2	1	5	3	4	2	5	3	2	62	5	4	2	1	2	1	1	3	3	2
760	3	2	1	1	2	1	1	2	1	1	6	3	1	1	4	2	1	62	5	3	2	2	2	1	1	2	3	4
585	1	1	1	2	1	3	2	1	3	4	6	3	5	3	6	3	2	63	5	5	2	1	2	1	1	97	3	2
2202	1	1	1	1	1	2	2	1	3	2	7	3	1	1	7	3	1	64	5	1	3	2	2	1	2	2	3	2
2225	1	1	1	2	2	4	2	2	4	4	7	3	5	3	2	1	2	64	5	1	2	2	2	1	1	98	3	4
2429	1	1	1	1	2	1	1	2	1	1	7	3	1	1	7	3	2	64	5	2	2	2	2	1	1	3	3	5
2589	1	1	1	1	1	2	1	1	2	1	7	3	5	3	3	1	2	64	5	5	2	1	2	1	1	2	3	3
2224	3	2	1	1	1	2	1	1	2	1	7	3	2	1	4	2	1	64	5	5	3	3	2	1	1	3	3	3
2249	3	2	1	1	2	1	1	2	1	1	7	3	4	2	4	2	1	64	5	2	3	1	2	1	1	3	3	3
2524	3	2	1	2	2	4	1	2	1	3	6	3	7	3	6	3	2	64	5	6	2	2	2	1	1	2	3	2
323	1	1	1	1	2	1	1	2	1	1	6	3	5	3	6	3	1	65	6	5	3	3	2	1	1	5	3	2
96	3	2	1	1	1	2	1	1	2	1	2	1	4	2	3	1	1	65	6	4	3	2	2	1	3	1	3	4
118	3	2	1	1	1	2	2	2	4	2	6	3	4	2	5	3	1	65	6	2	3	2	2	1	3	98	3	4
120	3	2	1	1	2	1	2	2	4	2	5	3	6	3	7	3	1	65	6	1	1	3	1	1	1	2	3	5
225	3	2	1	1	2	1	1	2	1	1	7	3	1	1	4	2	1	65	6	2	3	4	2	1	1	5	3	5
227	3	2	1	1	1	2	1	1	2	1	7	3	7	3	7	3	2	65	6	2	2	2	5	1	1	4	3	6
2539	1	1	1	1	2	1	1	2	1	1	7	3	1	1	7	3	1	65	6	3	3	4	2	1	1	3	3	2
2251	3	2	1	2	1	3	2	1	3	4	7	3	4	2	5	3	1	65	6	1	3	1	6	1	1	98	3	5
2350	3	2	1	1	2	1	1	2	1	1	7	3	1	1	7	3	1	65	6	2	3	3	2	1	3	3	3	3
37	1	1	1	1	2	1	1	2	1	1	7	3	4	2	3	1	1	66	6	3	3	2	2	1	1	2	3	3
139	3	2	1	1	2	1	1	2	1	1	7	3	7	3	1	1	1	66	6	4	3	3	2	1	1	4	3	4
269	1	1	1	1	2	1	2	2	4	2	7	3	4	2	4	2	1	67	6	3	3	4	2	1	1	2	3	2
150	3	2	1	2	1	3	2	1	3	4	7	3	1	1	1	1	1	67	6	4	3	2	2	1	1	3	3	4
404	3	2	1	1	1	2	1	2	1	1	7	3	6	3	6	3	1	67	6	2	3	3	2	1	1	3	3	3
2514	1	1	1	1	1	2	1	1	2	1	6	3	5	3	6	3	2	67	6	4	3	1	3	1	3	1	3	3
2561	3	2	1	1	2	1	1	2	1	1	7	3	7	3	1	1	1	67	6	2	1	4	6	1	1	3	3	3
163	1	1	1	1	2	1	1	2	1	1	7	3	4	2	4	2	2	68	6	3	3	1	2	1	2	1	3	5
232	1	1	1	1	2	1	1	2	1	1	7	3	4	2	1	1	1	68	6	6	3	4	2	1	3	4	3	1
428	1	1	1	1	2	1	1	2	1	1	7	3	1	1	7	3	1	68	6	3	3	3	6	1	1	4	3	5
102	3	2	1	2	2	4	2	1	3	4	7	3	4	2	6	3	1	68	6	5	3	3	2	1	1	2	3	3
117	3	2	1	2	2	4	2	2	4	4	7	3	1	1	7	3	2	68	6	4	2	2	2	1	1	2	3	4
1142	3	2	1	1	2	1	1	2	1	1	7	3	2	1	4	2	1	68	6	6	3	2	2	1	1	98	3	2
2149	1	1	1	1	1	2	2	2	4	2	7	3	4	2	6	3	1	68	6	1	3	2	2	1	1	2	3	2
2221	3	2	1	2	1	3	2	2	4	4	6	3	5	3	6	3	1	68	6	3	3	2	2	1	1	2	3	3
518	1	1	1	1	2	1	1	2	1	1	7	3	5	3	5	3	1	69	6	2	3	2	2	1	1	98	3	3
2418	1	1	1	1	2	1	1	2	1	1	6	3	3	1	5	3	2	69	6	3	2	3	2	1	3	4	3	2
476	1	1	1	1	2	1	1	2	1	1	7	3	4	2	4	2	1	70	6	4	3	4	4	1	1	2	3	4
97	3	2	1	2	2	4	2	2	4	4	7	3	2	1	6	3	1	70	6	4	3	3	2	1	1	5	3	98
839	3	2	1	1	2	1	1	2	1	1	7	3	4	2	4	2	1	70	6	4	3	4	2	1	1	4	3	5
2397	3	2	1	2	2	4	2	2	4	4	7	3	7	3	7	3	1	70	6	2	3	1	2	1	3	5	3	4
830	1	1	1	1	2	1	1	2	1	1	7	3	5	3	3	1	1	71	6	3	3	1	2	1	1	2	3	4
141	3	2	1	2	1	3	2	1	3	4	6	3	4	2	4	2	1	71	6	4	3	3	2	1	3	3	3	4
334	3	2	1	1	2	1	1	2	1	1	7	3	1	1	4	2	1	71	6	2	3	3	3	1	1	4	3	1
166	1	1	1	1	2	1	1	2	1	1	6	3	6	3	6	3	2	72	6	2	2	1	1	1	1	1	3	3
1767	3	2	1	1	2	1	1	2	1	1	7	3	1	1	6	3	1	73	6	3	3	3	2	1	1	3	3	2
138	3	2	1	1	2	1	1	2	1	1	7	3	1	1	5	3	1	74	6	3	3	3	6	1	1	3	3	3
2348	1	1	1	2	2	4	2	2	4	4	7	3	2	1	6	3	1	75	7	2	3	1	2	1	1	2	3	4
131	1	1	1	2	1	3	1	2	1	3	7	3	3	1	6	3	2	77	7	4	3	3	2	1	2	5	3	3
2019	3	2	1	1	1	2	1	1	2	1	5	3	4	2	4	2	1	77	7	2	3	2	2	1	1	2	3	2
411	1	1	1	2	1	3	2	2	4	4	7	3	7	3	3	1	1	78	7	4	3	3	2	1	1	2	3	98
279	3	2	1	1	2	1	1	2	1	1	7	3	6	3	6	3	1	78	7	2	3	2	2	1	1	2	3	3
903	3	2	1	1	2	1	2	2	4	2	7	3	7	3	4	2	1	79	7	3	3	1	2	1	1	2	3	3
2510	3	2	1	1	1	2	1	1	2	1	4	2	4	2	4	2	2	80	7	1	3	2	6	1	3	2	3	3

## Sheet: File information
	Dal-Ré, Carcas & Carné. Supplemental information-3 Anonymous participant level data
Variable labels			Value labels				Rafael Dal-Ré* (a,b), Antonio J Carcas (c), Xavier Carné (d)
Variable	Label		Variable	Value	Label
CUES	Questionnaire number		Design	1	WC/GN Drugs
Design	Design			2	WC/VC Drugs		(a) Clinical Research, BUC (Biosciences UAM+CSIC) Program, International Campus of Excellence, Universidad Autónoma de Madrid, Ciudad Universitaria de Cantoblanco, Madrid, Spain;
Scenario	Scenario			3	WC/GN Dose timing
Choice	Choice pair			4	WC/VC Dose timing		(b) Chair on Bioethics “Grifols Foundation”, University of Vic - Central University of Catalonia, Vic, Barcelona, Spain.
P1_A	If you were to give advice to the ethics committee, would you recommend?		Scenario	1	DRUGS
P1_1A	Probability you would recommend...?			2	DOSE-TIMING		(c) Clinical Pharmacology Department, La Paz University Hospital, IdiPaz, School of Medicine, Universidad Autónoma de Madrid, Madrid, Spain.
Recomend	Recommendation		Choice	1	WC/GN		(d) Clinical Pharmacology Department, Clínic Hospital, August Pi i Sunyer Biomedical Research Institute (IDIBAPS); Clinical Fundamentals Department, Universidad de Barcelona; Barcelona.
P1_B	If you were a patient in this health care system, which would you personally prefer?			2	WC/VC
P1_1B	Probability you would prefer...?		P1_A	1	Written Consent
Preference	Personal Preference			2	Alternative			*Rfdalre@gmail.com
P1_SUM	Recomendation by Preference		P1_1A	1	Probably
P1_2_3A	It is valuable to study whether one treatment option is more effective than the other for treating high blood pressure			2	Definitely
Value	Value perception recoded		Recomend	1	WC Definitely
P1_2_3B	Patients who participate in the randomized study face greater risks than patients who receive usual care			2	WC Probably
Risk	Risk perception recoded			3	Other alternative Probably
P1_2_3C				4	Other alternative Definitely
Benefit	Benefit perception recoded		P1_B	1	Written Consent
Q1	Gender			2	Alternative
Q2	Age (years)		P1_1B	1	Probably
Q2R	Age group (years)			2	Definitely
Q3	Region		Preference	1	WC Definitely
Q4	Employment status			2	WC Probably
Q5	Education			3	Other alternative Probably
Q6	Marital Status			4	Other alternative Definitely
Q7	Diagnosed with hypertension		P1_SUM	1	Recomendation W.C. /Preference W.C.
Q8	Prescription treatment for hypertension			2	Recomendation W.C. /Preference Other alternative
Q9	Annual Household income (€)			3	Recomendation Other alternative /Preference W.C.
Q10	Religious atendance			4	Recomendation Other alternative/Preference Other alternative
Q11	Ideology		P1_2_3A	1	1 Strongly disagree
				2	2
				3	3
				4	4 I dont know
				5	5
				6	6
				7	7 Strongly agree
			Value	1	Disagree (1 to 3)
				2	Neutral (4)
				3	Agree (5 to 7)
			P1_2_3B	1	1 Strongly disagree
				2	2
				3	3
				4	4 I dont know
				5	5
				6	6
				7	7 Strongly agree
			Risk	1	Disagree (1 to 3)
				2	Neutral (4)
				3	Agree (5 to 7)
			P1_2_3C	1	1 Strongly disagree
				2	2
				3	3
				4	4 I dont know
				5	5
				6	6
				7	7 Strongly agree
			Benefit	1	Disagree (1 to 3)
				2	Neutral (4)
				3	Agree (5 to 7)
			Q1	1	Male
				2	Female
			Q2R	1	18/24 y
				2	25/34 y
				3	35/44 y
				4	45/54 y
				5	55/64 y
				6	65/74 y
				7	> 74 y
			Q3	1	North
				2	Northeast
				3	East
				4	Central-West
				5	South
				6	Islands
			Q4	1	Employed
				2	Unemployed or other
				3	Retired-Disabled
				4	Student
			Q5	1	Primary school
				2	Secondary education
				3	High school
				4	College and postgraduate
			Q6	1	Never married
				2	Married
				3	Divorced
				4	Separated
				5	Widowed
				6	Living with partner
				98	No answer
			Q7	1	Yes
				2	No
				97	I dont lnow
				98	No answer
			Q8	1	Yes, actually
				2	Yes but not actually
				3	No
				97	I dont Know
				98	No answer
			Q9	1	< 12.600 €
				2	12.600-25.000 €
				3	25.001 - 38.000 €
				4	38.001 - 50.000 €
				5	> 50.000 €
				97	"No income"
				98	"No answer"
			Q10	1	Regularly
				2	Rarely
				3	Never
				9	"No answer"
			Q11	1	1 Extreme left
				2	2
				3	3
				4	4 Moderate
				5	5
				6	6
				7	7 Extrema derecha
				98	No answer
